# Supplementary material for: Tumor and peritumor radiomics analysis based on contrast-enhanced CT for predicting early and late recurrence of hepatocellular carcinoma after liver resection
Source: BMC Cancer. 2022 Jun 17;22:664. doi: 10.1186/s12885-022-09743-6 (PMC9205126; doi:10.1186/s12885-022-09743-6)
Supplement: Supplementary file 3 — Additional file 3. [file 12885_2022_9743_MOESM3_ESM.xlsx]

## Sheet: Raw data file with legends
Raw data table: 12 clinical factors, survival data and 1188 radiomic features of all 329 patients.
NO	gender	age	hepatitis	AFP	ALB	TBIL	PT	child	BCLC	number	diameter	MVI	RFS	status	FrequencySize	MaxIntensity	MeanDeviation	MeanValue	MedianIntensity	MinIntensity	Percentile10	Percentile15	Percentile20	Percentile25	Percentile30	Percentile35	Percentile40	Percentile45	Percentile5	Percentile50	Percentile55	Percentile60	Percentile65	Percentile70	Percentile75	Percentile80	Percentile85	Percentile90	Percentile95	Quantile0.025	Quantile0.25	Quantile0.5	Quantile0.75	Quantile0.975	RMS	Range	RelativeDeviation	Variance	VolumeCount
1	1	69	0	2.3	35.9	8.8	12.4	1	1	0	4.8	0	69	0	56175	83	-1.12e-05	58.4639	57.873	3	49.209	50.948	52.0184	53.0814	54.1007	55.074	56.0321	56.9752	48.0356	57.9108	58.8548	60.1382	61.1217	62.1428	63.22	64.9814	66.1185	67.9648	69.9992	46.0325	53.0814	57.9108	63.22	72.2347	58.8858	80	-0.628288	49.5154	56176
2	1	52	0	75.6	36.6	13.3	14.3	1	1	0	4	0	69	0	35404	138	3.28e-06	64.8674	63.8789	27	54.9903	55.8947	57.742	58.9466	60.0731	61.1718	62.252	62.8006	51.9919	63.9033	65.0282	66.2003	67.3672	69.1608	69.9266	71.8748	73.9663	75.8219	79.998	49.793	58.9466	63.9033	69.9266	82.6365	65.4545	111	0.11628	76.5061	35405
3	1	57	1	2	41.2	14.2	14.4	1	1	0	2.3	0	68	0	2310	89	-2.73e-07	60.164	61.0137	19	46.0697	48.9704	52.0036	54.125	56.09	56.9298	58.8514	59.9408	40.6882	61.0808	62.1787	64.0035	64.7709	65.9362	67.795	68.9926	70.9988	72.721	76.839	33.8096	54.125	61.0808	67.795	79.2241	61.1465	70	-0.000631006	119.183	2311
4	0	49	1	1210	38	20	14.1	1	1	0	8	1	68	0	306647	333	-7.69e-05	55.017	57.6387	-252	41.9128	44.8031	47.5498	49.8229	51.7683	52.9495	54.0633	55.537	35.9123	57.0524	58.5454	59.6403	60.6606	62.0704	63.7905	65.6962	67.921	69.8337	73.8134	25.012	49.8229	57.0524	63.7905	76.7256	58.1748	585	-23.5932	357.438	306648
5	0	50	1	1210	40.9	13.3	14.6	1	1	0	7.4	0	67	0	197439	114	-1.7e-05	48.1152	48.6445	-224	32.0584	35.4763	38.3687	40.0311	42.5878	43.807	45.7935	47.8922	27.6044	48.9686	50.7034	52.3642	53.5742	55.7624	57.0577	59.6739	61.8068	65.0825	70.6203	22.9116	40.0311	48.9686	57.0577	75.3845	51.1917	338	-3.36476	305.517	197440
6	1	62	1	289.3	38.1	5	13.9	1	1	0	2.3	0	67	0	2695	84	3.82e-07	57.4388	57.9141	30	46.146	48.1917	50.0259	51.8579	52.9954	54.06	55.0895	56.0772	43.0495	57.7854	58.8213	59.8489	60.884	61.9058	63.2883	65.1166	66.9785	68.9157	71.1108	39.9474	51.8579	57.7854	63.2883	73.1167	58.0784	54	0.00103047	73.882	2696
7	1	58	1	766.8	35.4	71.5	12.7	2	1	0	2.1	0	67	0	21631	69	5.34e-07	38.9492	40.1133	-33	28.0826	30.8003	32.7703	34.1691	35.0895	36.783	38.0492	38.9082	22.8328	40.1281	40.9164	42.1083	42.9231	44.1562	45.0121	46.6919	48.041	49.9116	52.1759	15.7864	34.1691	40.1281	45.0121	54.1529	40.1235	102	0.011544	92.852	21632
8	1	63	0	8	42	14.5	14.3	1	2	1	3.4	0	67	0	16023	64	-1.93e-06	46.179	47.125	10	37.1657	39.2431	41.1452	42.2139	43.2256	44.2213	45.2005	46.1626	33.1321	47.1242	48.0826	49.0306	49.2184	50.1724	51.1416	52.1254	53.1458	54.2238	56.1573	29.1715	42.2139	47.1242	51.1416	57.2361	46.7139	54	-0.0309974	49.6876	16025
9	1	56	1	13.3	47.2	15.9	9.37	1	1	0	7.7	0	67	0	197991	96	7.57e-05	50.0522	49.8223	-117	38.9	40.6292	42.8445	44.0217	45.088	46.9129	47.8439	48.7529	35.4613	49.6653	50.5934	52.3633	53.3267	54.356	55.4857	57.6119	59.1938	62.1236	65.4421	32.995	44.0217	49.6653	55.4857	69.2879	50.9492	213	14.9863	90.5964	197992
10	0	46	1	1210	21.9	18.2	17.2	2	1	0	4	0	67	0	33479	133	-1.3e-05	62.835	62.0781	-3	46.1558	49.0101	51.9637	54.1381	56.1649	57.577	58.9245	60.1989	39.9639	62.0367	63.3967	65.3886	66.9194	69.0714	71.9262	73.8466	77.1787	82.1856	88.0467	33.9189	54.1381	62.0367	71.9262	92.8884	64.5022	136	-0.435142	212.29	33480
11	1	56	1	96.9	38.5	17.5	13.5	1	1	0	2.5	0	67	0	4207	84	1.01e-06	65.903	66.1172	50	58.8502	59.8773	60.8396	61.7633	62.0134	63.2601	64.1758	65.0837	57.0152	65.9844	66.2327	67.1544	68.0901	69.0376	70.003	70.997	72.0205	73.1182	75.0973	55.974	61.7633	65.9844	70.003	77.0133	66.137	34	0.00424332	30.8915	4208
12	1	64	1	3.2	41.6	9.4	13.9	1	1	0	3.9	0	67	0	33249	111	2.2e-05	48.7668	56.8242	-291	35.648	42.9101	46.637	49.1201	50.9023	52.9336	54.0545	55.1141	-10.0354	56.2234	57.856	58.7553	60.1859	61.4813	62.7524	64.5657	66.0473	68.8205	73.1058	-72.6994	49.1201	56.2234	62.7524	77.5961	60.9009	402	0.730799	1330.71	33250
13	1	60	1	2.2	41.2	10.4	13	1	1	0	3.3	0	66	0	6727	99	4.61e-06	62.9731	65.8652	-46	48.6182	54.9985	57.72	59.9591	60.798	62.0661	63.2541	64.4458	33.8749	65.6453	66.8096	67.9773	69.1945	69.8399	71.1034	72.977	73.8663	76.2618	79.9396	16.0761	59.9591	65.6453	71.1034	83.0039	64.8572	145	0.030998	240.84	6728
14	1	65	1	1.9	33.2	9.1	14.7	2	1	0	3.1	0	66	0	21849	89	-2.5e-06	70.8586	71.0957	39	64.0068	64.9594	66.7629	67.8029	68.1402	69.1081	70.0682	71.0172	60.0691	71.2584	72.1914	72.7749	73.7044	73.9351	74.8731	75.8272	76.1119	77.1739	79.1393	56.7964	67.8029	71.2584	74.8731	80.6601	71.0931	50	-0.0545443	33.2872	21850
15	0	51	1	70.1	33.5	5.6	12.9	2	2	1	5.6	0	66	0	41527	74	1.17e-05	48.7822	50.709	-191	37.2198	39.9994	42.3516	44.1799	45.0781	46.5391	47.9086	49.1176	31.9992	50.3605	51.5527	52.6983	53.8137	54.8835	55.9794	57.1584	58.4467	59.8803	61.8546	22.2284	44.1799	50.3605	55.9794	63.5671	50.2101	265	0.487644	141.349	41528
16	1	82	1	2.9	38.6	13.3	15.6	1	1	0	2.3	0	65	0	9677	88	-1.07e-05	30.6548	32.6289	-262	8.618	13.5464	17.1418	19.7037	21.4441	24.2659	26.5319	29.145	-3.17587	32.5395	35.3166	38.6676	41.1445	43.8624	47.1798	50.0228	54.1261	59.2267	66.5531	-30.068	19.7037	32.5395	47.1798	73.0297	42.247	350	-0.103137	845.089	9679
17	1	47	1	4.6	43.6	11	12.9	1	1	0	7.7	0	65	0	176714	67	0.000370399	42.9019	46.1719	-277	34.7712	37.4723	39.3143	40.4371	42.007	43.1134	43.7752	44.694	26.8999	45.9841	47.1021	47.8327	49.0145	50.6854	51.7127	53.178	55.0862	56.1768	58.7627	-5.21944	40.4371	45.9841	51.7127	59.9005	48.2653	344	65.4568	488.966	176720
18	1	63	1	1073	40.7	14.5	14.2	1	1	0	1.8	0	65	0	1437	202	8.51e-07	151.589	152.684	17	120.105	126.352	131.645	136.175	139.632	142.894	146.71	150.323	106.957	152.581	155.926	159.598	163.689	167.251	171.138	176.142	179.005	184.544	189.383	91.1071	136.175	152.581	171.138	192.377	153.901	185	0.00122462	706.551	1439
19	0	46	1	1106	39	13.8	14.2	1	1	0	2.2	0	64	0	6119	104	7.32e-07	67.6833	67.1328	-28	57.7699	60.0326	61.9867	63.164	64.2087	65.1323	66.0065	66.3373	54.3147	67.2247	68.1457	69.1274	70.1939	71.3349	72.0295	73.8707	75.7955	78.0099	82.1432	50.1939	63.164	67.2247	72.0295	86.263	68.2583	132	0.00447731	78.1618	6120
20	1	58	1	3.8	39.8	18.5	15	1	1	0	5.2	0	64	0	60303	82	2.59e-06	53.1936	53.0117	26	45.121	46.8635	47.8727	48.8335	50.0821	50.994	51.9	52.1554	43.1362	53.044	53.9403	54.8441	55.7402	56.0109	56.9438	58.2316	59.2499	61.0422	63.1009	41.2725	48.8335	53.044	56.9438	66.067	53.5535	56	0.156063	38.4187	60304
21	1	62	0	2.4	38.9	14.6	14.5	1	1	0	6.8	0	64	0	129314	142	0.000267405	67.0918	73.6738	-365	48.6339	54.4385	58.3834	61.6293	64.4199	66.9856	69.327	71.5517	18.3639	73.7083	75.8738	78.0266	80.2533	82.5353	85.0408	87.8549	91.0986	94.9526	100.451	-50.5649	61.6293	73.7083	85.0408	105.03	77.9787	507	34.5797	1579.38	129316
22	0	46	1	1210	32.8	4.3	12	2	1	0	10.7	0	64	0	1150000	106	0.000116487	51.2719	52.2891	-114	37.3614	41.2048	43.3291	45.8542	47.2549	48.4975	49.6094	51.5285	31.2705	52.5454	53.5444	54.5486	55.5623	56.6265	58.6277	59.8945	61.3358	64.0272	66.8339	25.7462	45.8542	52.5454	58.6277	70.2781	52.4433	220	134.297	121.485	1150000
23	1	47	1	16.8	36.4	18.7	15.1	1	1	0	2.3	0	64	0	8754	95	4.02e-06	63.473	66.5332	-180	53.0083	56.8475	59.3392	60.998	62.3387	63.4062	64.3388	65.2207	46.491	66.0312	66.4153	66.7995	67.294	68.0524	68.9544	70.006	71.2649	73.0599	76.0496	37.3128	60.998	66.0312	68.9544	78.8373	64.9103	275	0.0352328	184.529	8755
24	1	41	1	60.3	37.6	14.5	14.9	1	1	0	5.5	0	63	0	247959	177	-4.7e-05	34.9299	34.2832	-30	25.7887	26.8393	27.7253	28.5285	30.101	30.8479	31.612	32.389	23.4868	34.0228	34.9092	35.8667	36.9029	38.8548	40.1294	42.3807	44.0742	46.882	49.6883	22.2006	28.5285	34.0228	40.1294	52.642	35.8798	207	-11.6595	67.268	247960
25	0	69	1	1.6	37.6	7.7	12.9	1	1	0	5.9	0	63	0	96223	80	0.000107477	40.7561	42.0508	-54	24.2266	27.8549	30.849	33.0707	35.1898	36.7125	38.7184	40.1952	14.9599	42.1496	44.0743	45.4499	46.8607	48.8338	50.9022	53.0555	55.2919	57.7322	61.1428	3.65996	33.0707	42.1496	50.9022	64.2215	43.43	134	10.3419	225.106	96224
26	1	68	0	5.1	39.5	11.3	13.3	1	1	0	6.5	0	63	0	137764	84	-3.89e-05	51.8703	56.209	-375	44.8383	47.2951	49.7154	50.9903	52.0848	53.0903	54.0753	55.045	30.5031	56.0193	56.9953	58.9261	60.0056	61.1134	62.2705	63.5274	64.912	66.9806	69.7755	-11.1535	50.9903	56.0193	62.2705	71.7891	59.8739	459	-5.35945	894.364	137765
27	1	64	1	1210	31.1	10.4	13.4	2	1	0	3.3	0	63	0	63194	75	-2.5e-06	46.0054	47.1211	-47	36.1257	38.8032	40.0871	41.7294	42.8054	43.8075	45.249	46.2002	29.2303	47.144	48.0869	49.0532	50.041	51.0366	52.0441	53.5916	55.2457	57.0192	59.1812	18.2384	41.7294	47.144	52.0441	61.6609	47.159	122	-0.157976	107.475	63195
28	1	48	1	1210	38.2	13.6	14.7	1	1	0	6.5	0	63	0	133255	98	3.21e-05	49.7379	50.1055	-36	41.4526	42.8048	43.9762	45.0373	46.047	47.0265	47.9898	48.9456	39.0475	49.9011	50.3461	51.3415	52.3578	53.4108	53.9839	55.6627	56.9133	58.864	61.2526	36.0611	45.0373	49.9011	53.9839	63.4169	50.2646	134	4.27471	52.6726	133256
29	1	60	0	568	34.1	15.4	14.8	2	1	0	2.6	0	63	0	4949	91	-4.95e-06	51.9489	60.0215	-220	31.7662	44.3221	48.6734	51.5692	53.823	55.9039	57.3357	58.1289	-7.05004	59.5381	60.8182	62.0686	62.8164	64.3624	66.5203	68.487	70.8114	73.8003	77.329	-55.5557	51.5692	59.5381	66.5203	79.6549	61.8714	311	-0.0245027	1129.38	4950
30	1	68	1	1210	39.8	11.5	13.7	1	1	0	2.8	0	62	0	8449	84	4.08e-09	52.2342	53.0293	-17	41.8405	43.9512	45.8089	47.1	47.949	49.198	50.0365	51.656	37.9208	52.8408	53.6655	54.8412	56.0619	56.9406	58.2256	59.964	61.0503	63.9534	66.2205	32.2253	47.1	52.8408	58.2256	68.8634	53.0951	101	3.45e-05	90.6781	8450
31	1	54	1	1.7	39.8	5.4	14.5	1	1	0	6.2	0	62	0	108129	116	3.63e-05	61.23	60.9707	-45	51.195	52.9298	55.0899	55.8529	57.1689	57.8204	59.0798	59.7033	48.9018	60.9635	62.2191	62.8498	64.143	64.8636	66.2836	67.8091	69.4947	72.1355	74.7178	46.0866	55.8529	60.9635	66.2836	76.9935	61.7967	161	3.92389	69.7184	108130
32	1	41	1	221.3	37.5	9.5	14	1	2	1	4.2	0	62	0	13180	81	-1.39e-05	48.8145	54.0938	-31	20.8802	29.854	34.712	38.0734	41.8009	44.9446	48.0201	51.0017	8.1875	53.9815	55.9729	58.7043	60.4186	62.0278	64.0103	65.0742	67.0737	68.7994	71.1212	-0.86875	38.0734	53.9815	64.0103	72.8408	52.5113	112	-0.183096	374.581	13187
33	1	67	1	5.4	46.2	12.3	13.3	1	1	0	7.5	0	62	0	30967	85	6.99e-07	59.2272	58.9355	31	50.019	51.9295	53.0531	54.0989	55.0875	56.0444	56.9915	57.9462	47.8538	58.9131	59.8893	60.8705	61.8577	62.8725	63.9218	65.0213	66.8722	68.8036	71.0137	45.8443	54.0989	58.9131	63.9218	73.7472	59.6587	54	0.0216429	51.3043	30968
34	1	76	1	2.3	42.9	29.1	14.9	1	1	0	5.4	0	62	0	76414	118	3.38e-06	73.173	74.248	-275	59.8856	62.5167	64.1226	66.2179	67.6419	69.4292	70.7906	72.55	55.1805	73.7429	74.9237	76.935	78.3168	80.274	82.1354	83.8961	86.3466	89.1759	93.1184	50.7568	66.2179	73.7429	82.1354	96.6105	75.0787	393	0.258237	282.52	76415
35	1	62	1	32.3	43.5	16.6	12.3	1	2	1	8.3	0	62	0	251759	111	-2.79e-05	64.4823	65.8027	-206	51.1137	53.4811	55.4778	57.7452	59.4546	60.8081	62.9235	64.4341	47.5495	65.5786	67.3036	68.9174	69.7049	70.8287	72.3704	73.9194	74.812	76.6233	79.3547	43.3525	57.7452	65.5786	72.3704	81.4277	65.4731	317	-7.02607	128.759	251760
36	1	53	0	3.4	33.8	14.1	17.2	2	1	0	3.4	0	62	0	26249	86	-9.84e-06	52.7259	53.9004	-9	43.0229	46.0287	47.8814	49.146	49.9639	51.0986	52.1785	53.2335	36.8807	53.9128	54.9577	55.9977	56.3038	56.9901	58.0745	59.1985	60.0205	62.1206	64.0952	27.9261	49.146	53.9128	58.0745	66.726	53.5671	95	-0.258404	89.4079	26250
37	1	63	0	4.6	38.6	9	14.3	1	1	0	4.3	0	62	0	29422	82	2.24e-07	60.3109	61.9805	1	52.0256	54.8139	56.0136	58.0079	58.955	59.2264	60.109	60.9801	46.8626	61.8419	62.0394	62.871	63.0549	63.8987	64.7518	64.9747	66.1963	67.1587	68.9381	42.1253	58.0079	61.8419	64.7518	70.0625	60.696	81	0.0065797	46.5967	29424
38	1	57	1	2.3	41	12.7	13.2	1	1	0	3.2	0	62	0	15859	101	-2.93e-06	64.949	64.9004	30	48.9979	51.2285	53.2415	55.6333	57.1973	59.0843	60.9793	62.8485	45.2452	64.7514	66.2433	68.1404	70.0329	71.9941	73.9918	76.0527	79	81.7025	85.8107	42.1654	55.6333	64.7514	73.9918	89.1166	66.148	71	-0.0465071	157.184	15862
39	1	47	1	1210	32.8	257	12.6	2	1	0	1.1	0	61	0	16415	67	5.58e-06	33.028	33.9824	-48	21.0182	24.9659	26.7588	28.3602	29.8188	30.7783	32.1357	33.0214	12.8884	33.9049	34.7795	35.6748	37.0573	38.0367	39.0597	41.1182	42.8888	45.3057	48.0458	4.63564	28.3602	33.9049	39.0597	51.1859	34.755	115	0.0915615	117.062	16416
40	1	51	0	2.9	42.3	18.7	13.3	1	1	0	4.8	0	61	0	65489	114	2.75e-05	74.4247	75.1777	-29	51.204	56.0066	59.2	62.7605	66.0604	68.0179	71.0347	72.9226	43.8245	75.4205	77.991	80.6416	83.8675	85.9533	89.0875	90.9272	93.905	95.8739	99.2363	37.5194	62.7605	75.4205	89.0875	101.722	76.4965	143	1.80321	312.677	65496
41	0	67	1	78.6	41.3	15	13.3	1	1	0	3.3	0	61	0	20504	206	1.7e-06	77.0499	76.8477	30	58.6712	61.9623	64.1734	67.0073	68.921	71.49	73.0783	75.3322	55.0378	76.8497	79.0999	80.5647	82.0775	84.366	85.9717	88.407	91.0271	93.2698	97.7178	51.9718	67.0073	76.8497	85.9717	104.222	78.4561	176	0.0348132	218.66	20505
42	0	50	1	1210	44.3	18.3	13	1	1	1	1.9	0	61	0	6250	110	9.05e-07	87.7941	90.0195	5	75.8359	80.8424	83.0536	84.0924	85.0026	86.3033	87.2234	89.0247	65.0654	89.9243	90.8248	92.1853	93.1223	94.0506	95.869	96.784	98.134	99.0712	101.133	50.7676	84.0924	89.9243	95.869	102.852	88.6682	105	0.00565986	154.252	6251
43	1	46	1	3	37.8	15.2	13.7	1	1	0	6	0	61	0	117162	83	8.4e-06	16.6642	15.7637	-52	-3.86496	-0.100314	2.31349	5.27784	7.03961	9.75727	11.8807	13.9863	-12.1501	15.5865	17.7027	19.8842	22.1759	25.1486	27.8188	31.2524	35.5406	40.2461	46.9913	-18.0698	5.27784	15.5865	27.8188	53.1702	24.2495	135	0.984682	310.342	117164
44	1	59	1	1.7	45.8	18.4	13.1	1	1	0	5.6	0	61	0	102436	88	4e-05	49.94	52.4746	-335	33.8548	40.2641	43.4541	45.0969	47.1528	48.2826	50.1282	51.0875	19.0333	52.0679	53.0781	54.9757	56.2254	57.6144	59.9215	61.5397	63.4981	66.2255	69.8	3.74227	45.0969	52.0679	59.9215	72.2314	53.0096	423	4.09476	316.008	102440
45	1	52	0	84.8	39.6	11	11.9	1	1	0	7.5	0	61	0	140271	114	-0.000530408	40.9068	47.5547	-306	28.8142	33.1339	35.8155	38.2197	39.8037	42.1237	43.6277	45.3336	4.0395	47.6219	49.1816	51.3532	52.8106	54.7524	55.9793	57.1136	58.2906	60.4918	62.4571	-61.1938	38.2197	47.6219	55.9793	64.7741	52.9261	420	-74.4014	1127.8	140272
46	1	58	1	1210	49.4	8.5	13.2	1	1	0	1.2	0	61	0	7748	64	-2.69e-06	39.7909	39.125	21	30.2356	32.0138	33.014	33.2352	34.2193	35.2193	36.2203	37.2283	29.1044	39.0036	40.0402	41.1116	42.186	44.0274	45.1735	47.1242	49.1306	51.2469	55.0801	28.0056	33.2352	39.0036	45.1735	57.1319	40.5918	43	-0.020815	64.3809	7752
47	1	53	1	7.9	44.1	15.7	13.6	1	1	0	3.4	0	61	0	26238	62	1.23e-05	30.1098	33.4805	-236	19.5358	22.5446	25.1765	26.5089	27.6247	29.1234	30.5282	31.9375	2.62775	33.1119	33.8587	35.266	37.1507	39.1283	40.5343	42.2191	44.7909	47.3801	50.7798	-33.6701	26.5089	33.1119	40.5343	53.3157	37.8906	298	0.322703	529.099	26240
48	1	23	0	604.2	45.5	16.6	14	1	1	0	8	0	61	0	188753	117	-5.16e-05	58.9929	60.2051	-242	43.9747	48.151	50.6592	53.0445	54.6107	56.0317	57.3097	58.3535	36.4678	60.1217	61.4201	62.3952	64.0349	65.0592	67.2535	68.8663	71.0447	73.8481	78.0241	27.1293	53.0445	60.1217	67.2535	81.677	60.5309	359	-9.74131	183.83	188755
49	0	71	1	3.1	42.6	9.3	12.6	1	2	1	3.4	0	61	0	15338	76	-2.28e-06	52.5192	53.8594	-28	42.0788	44.9527	46.9889	48.8405	50.1599	51.0015	51.7984	52.9836	33.7842	53.7639	54.9563	55.759	56.9688	57.8159	59.1366	60.0903	61.9523	63.9135	66.1075	22.3232	48.8405	53.7639	59.1366	68.1838	53.6305	104	-0.0349663	117.957	15340
50	1	58	0	182	42.7	13.3	13.8	1	1	0	5.1	0	61	0	63339	111	-2.28e-07	73.4572	73.9277	22	57.7939	60.9571	63.7417	65.0173	67.0612	69.0693	70.2127	72.206	51.1334	73.7766	74.9157	76.9319	78.9742	80.6535	82.3688	85.0292	86.9349	89.928	93.7332	44.9158	65.0173	73.7766	82.3688	96.7165	74.5671	89	-0.0144559	164.285	63340
51	1	46	1	331.2	38.1	19.5	15	1	1	0	8.7	0	60	0	269664	93	-0.000144085	40.9893	41.7441	-68	27.8484	32.383	34.5936	36.354	37.8689	39.2526	39.9358	41.2089	19.5071	41.8263	43.0699	44.3249	44.988	46.3473	47.7986	49.3861	51.203	53.3748	56.9544	11.9736	36.354	41.8263	47.7986	60.0857	42.5844	161	-38.8547	133.309	269665
52	1	52	1	1210	30.5	7.1	15.9	2	1	0	5.6	0	60	0	53059	120	1.98e-05	46.6809	48.1758	-42	34.7541	37.9043	39.8528	41.5789	43.1345	43.9694	45.9742	46.718	27.2427	48.0522	48.7428	50.0422	50.7055	52.0222	53.4266	54.9812	56.0484	58.6914	62.4201	15.0631	41.5789	48.0522	53.4266	66.9398	48.2648	162	1.04872	150.384	53060
53	1	60	1	3.5	35.5	24.1	12.9	1	1	0	4.7	0	60	0	72226	91	-0.000151738	51.0505	58.1836	-451	32.119	45.3096	49.8654	52.3572	53.7613	54.9064	56.3779	57.8237	0.25571	59.2126	60.5744	61.9448	63.3279	64.806	66.3862	68.1255	70.1287	72.4823	75.7935	-55.17	52.3572	59.2126	66.3862	79.2382	65.2159	542	-10.96	1646.96	72230
54	1	50	1	290.6	40.4	27.9	12.7	1	2	1	4.6	0	60	0	23703	100	2.08e-06	56.3796	59.5645	-209	42.123	45.8763	47.8274	50.1485	52.4424	53.7486	55.388	57.2047	37.1529	59.0084	59.8175	61.066	62.5929	64.2126	65.441	66.4121	68.4329	70.4491	73.3187	31.3692	50.1485	59.0084	65.441	76.2397	58.7763	309	0.0492485	275.989	23704
55	0	81	0	13.7	42.7	11.4	13.1	1	1	1	1.7	0	60	0	4455	139	4.11e-07	103.297	107.236	16	79.8518	87.1329	92.0831	95.7876	98.9851	101.343	102.937	105.004	67.2942	107.094	108.016	110.052	112.062	113.534	114.946	116.93	119.239	121.671	124.981	57.6376	95.7876	107.094	114.946	126.97	104.768	123	0.00183333	306.044	4457
56	1	46	1	3.7	45.1	8.6	12.7	1	1	1	2.6	0	60	0	23007	87	1.6e-05	55.9783	59.2852	-171	43.9569	47.5185	49.8582	51.7751	53.6071	55.161	56.5906	57.7876	37.9509	58.8606	59.864	60.8123	61.7346	62.6842	63.6817	64.7962	66.0322	67.483	69.6653	29.0248	51.7751	58.8606	63.6817	71.4276	57.6799	258	0.36913	193.403	23008
57	1	68	1	5.6	34.5	15	14.7	2	1	0	5.7	0	67	1	55847	110	-9.1e-06	67.0041	67.8027	-35	46.0768	48.9505	51.897	54.8578	58.2657	60.9235	63.4175	65.8593	41.6899	67.6574	70.0304	71.8941	74.966	76.8834	79.3747	81.8371	84.3784	87.0065	89.9629	38.7986	54.8578	67.6574	79.3747	92.6088	68.7561	145	-0.508014	237.854	55848
58	0	75	1	1210	41.8	10.4	13.1	1	1	0	5.5	0	67	1	113949	197	0.000111864	69.3891	71.4316	-42	48.9407	52.4818	55.4011	59.0241	61.559	63.9467	66.1996	68.2973	44.3011	71.2116	73.1661	75.0577	76.8693	78.6034	80.3982	82.3243	85.5098	88.2224	92.0731	39.4114	59.0241	71.2116	80.3982	95.4027	71.1242	239	12.7469	243.811	113950
59	1	49	1	1210	38.6	66.3	13.2	2	1	0	2.9	0	67	1	31318	71	1.48e-05	43.8935	46.1953	-29	27.7276	32.8836	36.1273	39.0312	40.9548	42.0151	43.7633	45.0306	20.027	46.2643	47.0765	48.2856	49.1137	50.7391	52.0081	52.9346	55.0653	56.1467	59.1225	12.8726	39.0312	46.2643	52.0081	61.111	45.5029	100	0.46446	143.88	31320
60	1	83	1	1210	42.3	12.9	13.7	1	1	1	2.6	0	67	1	15229	144	8.2e-07	73.2305	70.0312	47	58.6931	60.8111	62.1911	63.4783	64.7822	66.0805	67.3982	68.7683	56.825	70.148	72.0658	72.9653	75.0741	76.8123	79.9579	82.8939	86.9584	93.0233	101.238	54.7205	63.4783	70.148	79.9579	108.624	74.5335	97	0.0124828	192.533	15230
61	1	43	1	14.3	42.5	12.4	13.6	1	2	1	5.4	0	67	1	64004	109	3.35e-06	64.7849	66.0391	-47	53.4784	56.1847	57.9931	58.9771	61.0668	61.869	63.241	64.5866	50.0319	65.8659	67.1158	67.7405	68.965	70.1958	70.844	72.1561	72.9329	75.1412	77.2486	46.9562	58.9771	65.8659	70.844	79.8323	65.4032	156	0.214455	80.5036	64005
62	1	53	1	4.2	33.6	13.2	14.9	2	1	0	2.7	0	63	1	9928	108	-2.99e-06	75.1734	74.8828	42	60.0942	61.8966	63.9685	65.985	67.9714	69.1727	71.2384	73.3112	57.2297	74.8932	76.9198	78.9091	80.05	82.0435	84.108	85.8086	88.0723	90.8794	94.0652	54.9944	65.985	74.8932	84.108	96.9066	76.0671	66	-0.0297079	135.157	9930
63	1	66	1	1210	43	25.3	14	1	2	1	6.2	0	63	1	111743	120	-3.07e-05	59.7211	66.5625	-488	37.4604	45.6899	50.3847	54.3075	57.1544	59.7588	62.6082	64.4972	16.0951	66.5863	68.5998	70.2776	72.7748	75.1567	76.8709	79.5594	82.6596	85.9717	90.8426	-17.8551	54.3075	66.5863	76.8709	95.1242	72.2251	608	-3.43303	1649.86	111744
64	1	50	1	1185	46.5	12.3	13.3	1	1	0	6.7	0	63	1	126423	119	-0.000260229	47.8604	55.4258	-315	34.9253	40.2363	43.7003	45.8	48.3909	49.8952	51.3524	53.4472	-2.02931	54.7503	55.9977	58.0483	59.2348	60.4888	61.8302	63.5298	65.8151	67.9127	71.9133	-62.5029	45.8	54.7503	61.8302	75.4472	58.7854	434	-32.8993	1165.11	126424
65	1	64	1	1210	46.9	16.8	12.5	1	1	0	8.1	0	62	1	204102	96	7.12e-05	45.4409	46.0078	-228	32.0904	34.8452	37.2301	38.6163	40.2287	42.113	43.3861	44.4455	27.0878	46.1899	47.9189	48.7988	50.2282	52.1605	53.5906	55.1141	57.1863	59.2736	62.7899	22.9599	38.6163	46.1899	53.5906	66.4125	47.4147	324	14.5283	183.273	204105
66	0	54	1	1.5	43.7	15.1	13.5	1	1	0	5.1	0	61	1	89409	194	-5.28e-05	59.1173	61.0762	-59	44.1499	48.6818	51.6297	53.7881	55.6203	57.2219	58.6469	59.9738	35.3263	61.197	62.3445	63.4625	64.5942	65.7782	67.0266	68.402	70.0206	71.9832	74.8103	27.9513	53.7881	61.197	67.0266	77.2926	60.3758	253	-4.72156	150.38	89410
67	1	43	1	11	43	10.7	13.7	1	1	0	3.7	0	60	1	357164	130	3.57e-05	60.7842	61.4355	-283	48.2099	51.4719	53.2189	55.1	56.5906	57.6576	58.6235	60.0891	43.4794	61.2503	62.1364	63.8141	64.7778	65.756	66.8268	68.8423	70.2751	73.0272	76.787	38.8436	55.1	61.2503	66.8268	80.5558	61.7348	413	12.7512	116.469	357165
68	1	66	1	1210	40.1	15	14	1	1	0	2.6	0	60	1	5887	86	7.57e-07	62.2877	61.9805	42	56.0203	57.0217	57.9667	58.8826	59.1068	59.9881	60.8704	61.0858	54.8536	61.9652	62.8437	63.0664	63.9741	64.8961	65.1648	66.1311	67.8783	68.9804	71.0374	53.0072	58.8826	61.9652	65.1648	73.0948	62.4918	44	0.00445728	25.4722	5888
69	1	65	0	39	39.8	15.9	14.2	1	1	0	2.6	0	59	1	8815	95	-1.31e-06	69.4118	71.2598	-126	60.2664	62.6755	64.9194	66.0734	67.0562	67.9849	68.8827	70.6549	51.8285	71.4961	72.3943	73.404	74.2808	75.2203	77.0176	78.0763	79.1918	80.4813	83.412	34.1027	66.0734	71.4961	77.0176	85.2548	70.879	221	-0.0115861	205.843	8816
70	1	65	1	4.8	36	21.2	13.4	1	1	0	4.2	0	59	1	52209	124	5.14e-06	45.0218	47.1641	-16	22.129	26.0758	30.3709	33.8248	36.596	39.2218	42.363	44.7771	15.9983	47.1085	48.8264	51.0929	53.3775	55.6651	57.9547	59.6283	61.9278	64.9519	67.9494	11.9161	33.8248	47.1085	57.9547	71.1739	47.8534	140	0.268215	262.985	52210
71	1	58	1	1210	46.9	11.9	13.3	1	2	1	9.1	0	58	1	168379	170	1.64e-05	50.2665	50.4805	-264	39.8569	42.7397	44.1908	45.3487	46.5628	48.1658	49.0398	49.9071	34.4803	50.7601	51.6296	52.5319	53.9159	55.3684	56.4798	57.8036	60.2219	62.1924	65.9831	23.9143	45.3487	50.7601	56.4798	69.117	51.816	434	2.75552	158.173	168380
72	1	49	1	42.9	34.4	9.3	13	2	1	0	7.6	0	58	1	213471	186	1.69e-05	58.8449	60.8438	-54	41.2836	45.674	48.7708	52.1533	54.2022	55.9715	57.5865	59.0758	33.1138	60.4865	61.8414	63.2106	64.6083	66.9643	68.4996	70.1737	72.058	74.4216	78.1052	25.5949	52.1533	60.4865	68.4996	82.2302	60.5701	240	3.60293	206.023	213472
73	1	46	1	1210	41.6	28.2	13.3	1	1	0	12.6	0	58	1	583974	136	-4.7e-05	24.4206	24.5605	-263	12.9815	14.7247	16.6226	17.7688	18.7994	20.4357	21.461	22.5024	9.94946	24.0192	24.9007	26.2589	27.5368	28.5278	29.6733	31.7779	33.7917	36.9142	42.2084	7.32352	17.7688	24.0192	29.6733	46.8866	26.6645	399	-27.4566	114.633	583975
74	1	72	1	3.2	35.6	11.1	13.8	1	1	0	3.8	0	57	1	34869	80	2.62e-06	53.5452	53.9062	31	42.9212	45.0796	46.2007	47.87	48.9152	50.2568	51.9032	52.9238	40.3045	53.9172	55.2043	56.1525	57.0932	58.0409	58.9994	60.2946	61.9299	63.0427	66.0469	38.8009	47.87	53.9172	58.9994	67.9415	54.1107	49	0.0913296	60.8775	34870
75	1	55	1	5.1	41.9	14.6	13.5	1	1	0	3.7	0	57	1	32318	71	-3.74e-05	45.6765	48.9883	-251	37.8681	40.8512	41.8326	43.346	44.8727	46.0431	46.7097	47.6027	21.8959	48.8161	50.0361	51.0924	51.7643	52.7897	54.2646	55.8054	56.7418	58.3644	61.0526	-7.71048	43.346	48.8161	54.2646	62.1326	49.8912	322	-1.20984	402.783	32319
76	1	64	1	1.9	39.2	11.5	12.9	1	1	0	1.9	0	56	1	2082	114	7.33e-08	70.819	71.0273	31	55.8605	58.3205	60.6852	62.9093	64.6807	66.2432	67.8117	68.8841	52.0793	70.8597	71.8567	73.0252	75.0216	76.6594	78.8249	80.1039	83.0249	86.0447	90.9002	47.7152	62.9093	70.8597	78.8249	95.052	71.7928	83	0.000152655	138.877	2083
77	0	57	1	26.3	44.5	14.7	13	1	1	0	6.5	0	56	1	146464	120	1.42e-06	68.1935	68.457	-170	54.8542	58.4299	60.5312	62.2835	64.157	65.8343	67.3139	68.2767	48.3767	68.9293	70.0949	71.3308	72.6338	73.9973	75.4953	77.0819	78.0797	80.7029	84.9003	40.9023	62.2835	68.9293	75.4953	87.994	69.2673	290	0.208217	147.605	146472
78	1	76	1	109.9	37.3	13.5	13.8	1	2	1	6.4	0	56	1	105263	95	0.000216196	49.3381	58.7891	-317	35.8688	46.1026	50.2525	52.0147	53.5935	55.2078	56.1166	57.5221	-12.5406	58.5225	59.2788	60.019	60.7478	61.8008	63.1445	64.0545	65.2073	67.3539	71.1384	-78.6241	52.0147	58.5225	63.1445	74.4908	61.7088	412	22.7576	1373.73	105264
79	1	47	1	65.8	41.9	15.1	13.7	1	1	0	5.6	0	55	1	78631	112	-2.4e-05	60.3578	61.7109	-52	39.7233	45.6895	50.4922	52.9998	55.6923	57.4873	59.2227	60.9341	30.1562	61.9124	64.1393	65.0428	66.5628	68.1966	70.0037	72.1438	75.3247	79.2243	84.6236	18.3663	52.9998	61.9124	70.0037	88.9379	62.5994	164	-1.88381	275.627	78632
80	0	28	1	1210	35.4	7.1	13.7	1	2	1	7.9	0	55	1	119479	158	-3.17e-05	102.057	106.223	-324	70.2348	79.5224	85.0607	89.2882	93.6918	97.1427	100.28	103.324	52.2416	106.21	108.972	112.539	115.076	117.597	120.08	122.667	126.376	129.73	134.568	35.1557	89.2882	106.21	120.08	138.537	105.335	482	-3.78242	679.726	119480
81	1	53	1	1210	36	16.8	13.3	1	1	0	6.7	0	54	1	177591	91	3.23e-05	50.4786	51.5273	-379	41.5829	43.3344	44.6214	46.4115	47.6223	48.5376	49.3896	50.2196	38.6583	51.0335	51.8331	52.6492	53.5194	54.4093	55.4386	56.9191	58.7971	60.4907	62.9727	35.4522	46.4115	51.0335	55.4386	64.9932	51.6014	470	5.73045	114.616	177592
82	0	58	1	7.4	41.1	14.4	12.9	1	1	1	2.3	0	53	1	28877	104	5.71e-06	69.145	71.3438	-200	52.994	56.1387	59.0834	60.9704	63.6013	65.9919	67.0374	69.0698	46.3839	71.095	72.5011	73.9066	75.9081	77.9056	78.9867	81.3043	83.8401	85.9014	89.5367	36.8526	60.9704	71.095	78.9867	91.9327	71.0696	304	0.164874	269.863	28880
83	1	53	0	2.9	37.4	19.7	14.9	1	1	0	3.7	0	53	1	25703	77	-1.1e-06	52.6816	53.0879	32	42.9397	44.9519	46.0095	47.9136	48.8748	50.1315	51.058	51.9638	41.0769	53.1433	54.0132	54.8667	56.0045	56.233	57.0701	57.9508	59.2116	60.9324	63.8289	39.7233	47.9136	53.1433	57.0701	66.0733	53.1249	45	-0.028179	46.9023	25704
84	0	58	1	1210	43.9	31.9	14	1	1	0	10.5	0	53	1	194991	268	5.04e-05	58.3318	55.9492	-14	44.2377	46.5642	48.476	50.1383	51.3293	52.0606	53.4262	54.8108	40.8795	56.2015	57.627	59.1134	60.7091	61.6943	63.3515	65.7609	68.9107	72.724	81.5356	38.6492	50.1383	56.2015	63.3515	92.6697	60.3083	282	9.81809	234.498	194992
85	1	52	1	6.4	35.4	4.7	13.7	1	1	0	1.8	0	53	1	4423	64	-6.39e-07	33.4138	34.125	1	18.2401	21.2159	24.0279	25.2219	27.1005	29.0192	30.1842	32.1019	14.2291	33.2491	35.1516	37.0612	39.0098	40.1522	42.0965	44.0773	46.0768	48.1198	51.2055	11.2456	25.2219	33.2491	42.0965	54.0217	35.2517	63	-0.0028289	126.2	4425
86	1	38	1	1210	26.6	6.8	14.6	2	2	1	5.9	0	53	1	74569	188	4.86e-06	57.6292	56.9141	23	47.3233	48.7374	50.5765	51.4966	53.0699	53.8756	54.6272	56.0851	43.7761	56.7896	57.4959	58.9532	59.7375	61.2971	62.1846	63.959	65.2785	67.8672	73.1048	41.869	51.4966	56.7896	62.1846	79.2615	58.5037	165	0.362523	101.558	74570
87	1	59	1	1.9	39.6	7.1	13.3	1	2	1	5.2	0	52	1	88895	98	1.33e-05	56.1417	58.5898	-256	44.2119	47.9165	51.0043	52.2847	54.0717	55.0962	56.8443	58.2271	35.6862	59.054	60.4122	61.3213	62.1639	63.7605	65.1557	66.0586	68.1142	69.9404	72.4813	18.1142	52.2847	59.054	65.1557	74.6951	59.4677	354	1.1857	384.522	88896
88	1	50	1	2.7	45.6	14.1	12.3	1	1	0	10.3	0	52	1	475062	125	0.000105013	65.1028	69.0039	-345	50.2231	55.5859	59.5656	61.713	63.3791	64.7904	66.0341	67.1386	39.4027	68.326	70.1299	71.1263	72.1382	73.1769	74.2904	75.4591	76.8687	78.5849	82.0694	28.442	61.713	68.326	74.2904	84.3576	68.0753	470	49.8879	395.868	475064
89	1	34	1	2.4	40.7	9.4	14	1	2	1	7	0	52	1	245302	220	-3.46e-06	60.1223	60.7617	-90	52.4386	53.7761	55.1786	56.5383	57.7053	58.7455	59.3258	59.7971	48.3457	60.3719	61.278	62.1892	63.1377	64.1417	65.1193	65.7459	66.6212	68.3711	70.4937	44.5711	56.5383	60.3719	65.1193	72.1017	60.6383	310	-0.849771	62.3227	245304
90	1	48	0	121.1	36.8	19.7	14.4	1	1	0	3.1	0	52	1	18943	113	-2.24e-06	80.0231	78.791	61	72.3213	73.7913	74.7056	75.9966	76.3598	77.1112	77.8716	78.6387	70.1642	78.9621	80.1872	80.9882	81.8112	83.0988	83.9661	84.9039	85.9804	88.1641	91.9882	69.0146	75.9966	78.9621	83.9661	95.2669	80.2862	52	-0.0424005	42.1783	18944
91	0	68	1	152.9	41.6	8.9	13.7	1	1	0	8.9	0	52	1	311607	123	-1.88e-05	49.874	51.3926	-240	38.1327	41.9967	44.2792	45.9205	47.8283	48.6714	49.7245	51.0062	25.0456	51.8088	53.1314	54.7758	55.692	56.6993	58.0989	59.0176	60.7863	62.2186	65.8399	11.3917	45.9205	51.8088	58.0989	68.8658	52.6076	363	-5.85452	280.143	311608
92	1	72	1	12.6	43.6	23	13.8	1	1	0	2.1	0	51	1	15359	70	3.49e-06	52.0705	55.8047	-246	47.3881	49.4627	51.3893	52.78	53.8081	54.2957	54.6945	55.0933	37.9749	55.7054	56.3834	57.0424	57.705	58.4336	59.0562	59.5004	59.9446	60.9398	62.7583	1.2844	52.78	55.7054	59.0562	64.2699	56.1262	316	0.0536289	438.815	15360
93	0	58	1	797.4	39.7	20.8	13.9	1	1	0	2.3	0	51	1	6123	115	6.74e-08	88.6761	89.1699	62	78.1568	80.9559	82.1268	83.6444	85.1065	86.113	87.0339	87.9347	74.9263	89.2171	90.0589	90.9193	91.7779	93.1224	94.0353	94.9519	95.9604	98.0611	100.119	72.904	83.6444	89.2171	94.0353	103.02	89.0032	53	0.000412976	58.1231	6128
94	1	67	1	4.1	38.2	8.8	13.5	1	2	1	3.2	0	51	1	15558	105	9.73e-07	71.3625	69.9316	40	60.1595	62.2654	64.1407	65.0787	65.9784	67.2244	68.0403	69.257	56.8818	70.0777	71.3375	72.6187	73.9989	75.0146	76.9556	78.997	81.1649	83.9723	88.1356	55.0415	65.0787	70.0777	76.9556	91.9768	71.9695	65	0.0151355	87.0004	15560
95	0	58	1	71.4	31.5	12.7	15.4	2	1	0	7	0	51	1	175815	89	8.4e-05	53.264	53.9258	-57	41.9882	45.6882	48.0252	48.914	50.2145	51.9557	52.5153	53.0471	34.9433	54.1343	55.2121	56.3066	56.8492	57.9948	59.2046	60.5144	62.0212	64.444	68.3262	25.7245	48.914	54.1343	59.2046	71.198	54.3657	146	14.7695	118.566	175816
96	1	28	1	1210	41.9	15.3	13.5	1	1	0	12.9	0	51	1	936179	236	6.06e-05	59.6062	58.8633	-426	45.7665	48.447	50.6157	52.1682	54.1955	55.8334	57.1893	58.5371	41.4675	59.8817	61.7136	63.3404	64.6014	66.1416	68.0215	69.4224	70.9295	72.7905	76.6251	37.8256	52.1682	59.8817	68.0215	79.9124	60.9334	662	56.7049	159.979	936180
97	1	83	1	782.7	37.2	19	13.9	1	1	0	4.6	0	51	1	39335	88	9.24e-05	38.1923	45.0566	-261	28.5079	33.2096	35.5232	37.2774	39.2022	40.3176	42.0642	43.2608	-32.5032	45.4704	46.7437	48.6694	50.5859	53.0314	55.151	57.7005	61.1823	64.9724	68.9744	-111.314	37.2774	45.4704	55.151	71.4895	56.0478	349	3.63511	1682.71	39336
98	1	50	1	3.1	40.1	12.2	14.5	1	1	0	15.5	0	50	1	1440000	257	-0.000385278	83.9112	86.5977	-409	57.2219	63.1517	67.7491	72.0323	75.8831	78.4844	81.2078	83.8395	48.4169	86.1804	88.7304	90.6892	92.6637	95.5015	97.7761	101.047	103.888	108.065	114.448	37.5883	72.0323	86.1804	97.7761	118.919	86.6342	666	-555.041	464.395	1440000
99	1	59	1	32.2	43.7	20.2	12.9	1	1	0	10.4	0	50	1	157367	101	5.39e-05	63.6311	66.9863	-34	47.8743	54.0477	58.0271	60.3318	62.2723	63.0279	64.7396	65.8453	34.7866	66.9035	67.9334	68.9589	69.9903	71.0385	72.1233	72.7188	73.9207	75.8216	78.1852	22.0756	60.3318	66.9035	72.1233	80.3638	65.127	135	8.48082	192.609	157368
100	1	66	0	1210	43.9	6.8	13.9	1	1	0	6.1	0	49	1	125649	105	-8.27e-06	44.8688	45.1465	-122	27.7816	30.8444	33.2335	36.1847	37.9511	39.6342	41.227	43.6333	21.6582	45.1507	46.6933	48.2161	49.8129	52.4381	54.3393	56.5217	60.0213	63.2334	68.4221	15.0456	36.1847	45.1507	54.3393	71.764	47.1404	227	-1.03943	209.01	125650
101	1	51	1	1210	37.2	14.5	13.2	1	2	1	3.3	0	48	1	18694	118	-4.52e-06	86.4207	91.5449	-269	71.1528	76.3793	79.5927	82.1384	84.0879	85.8244	87.8631	89.0222	57.9965	90.9172	92.0576	93.9439	95.0079	96.7227	97.7672	99.1772	100.66	102.596	105.258	38.384	82.1384	90.9172	97.7672	107.277	89.6487	387	-0.0845057	568.358	18695
102	0	48	1	1210	42	25.8	14.3	1	2	1	10	0	48	1	271339	92	-0.000135685	49.3676	50.4277	-403	41.9975	44.1188	45.5042	46.4631	47.3926	48.1475	48.8729	49.5883	36.1534	50.2606	50.9329	51.6313	52.387	53.1427	54.071	55.0554	56.3927	58.1207	60.7904	25.608	46.4631	50.2606	54.071	64.2524	50.5301	495	-36.8169	116.126	271340
103	0	47	1	152.9	39.3	17.9	13.2	1	1	0	2.2	0	48	1	6729	85	2.61e-07	46.9511	53.2715	-276	28.8498	39.7756	43.0213	45.3768	47.4139	48.6239	50.2514	51.5188	-0.934334	53.6552	54.9379	56.7724	57.7607	59.4027	60.6568	62.7407	64.7754	67.3564	70.892	-47.2092	45.3768	53.6552	60.6568	72.3597	56.3185	361	0.00175626	967.364	6730
104	1	38	1	1210	49.5	12.5	12.2	1	2	1	6.3	0	47	1	126218	119	-1.75e-06	51.5468	50.8008	-39	40.6798	42.767	45.0311	45.8651	47.2184	47.886	49.1451	50.3992	36.0239	51.0416	52.2945	53.5699	54.9063	55.6984	57.2139	58.8903	61.4156	63.7211	68.2056	28.9754	45.8651	51.0416	57.2139	71.8475	52.7153	158	-0.221262	121.829	126220
105	0	52	1	521	44.5	12.6	13.3	1	1	0	6	0	47	1	143423	132	2.36e-05	62.5576	63.9902	-27	47.6091	52.0147	55.0303	56.9987	58.7483	60.3441	61.8533	62.6732	41.2801	64.0531	65.4217	66.1605	67.5401	68.9614	70.4455	72.0348	73.7506	75.7021	78.7831	34.5151	56.9987	64.0531	70.4455	80.9851	63.7259	159	3.38071	147.538	143424
106	1	67	1	1210	38.9	38.6	11.8	2	1	0	12.3	0	47	1	696239	123	0.00012096	51.3814	53.3027	-462	36.4442	41.0635	43.3566	45.8212	47.8523	49.5994	50.7446	51.7771	26.5461	53.071	54.5206	55.9974	57.2782	58.3658	59.8009	61.8442	64.3271	67.0216	71.1134	10.3487	45.8212	53.071	59.8009	74.4748	54.2612	585	84.217	304.229	696240
107	1	70	1	408.7	33.1	11.6	15.5	2	1	0	9.2	0	46	1	207049	129	-6.51e-05	60.8998	61.4941	-152	43.6619	47.4947	50.3305	52.431	54.865	57.0407	59.0177	60.8708	39.1787	61.7755	63.185	64.8225	66.4493	68.1327	69.9274	71.9254	73.216	76.1747	80.4478	35.1706	52.431	61.7755	69.9274	84.0795	62.3013	281	-13.4811	172.676	207050
108	1	60	0	1210	33.9	19.2	14.3	2	1	0	11.3	0	46	1	529124	180	0.000291248	54.7743	55.1406	-308	39.9182	43.7659	46.643	48.8161	50.5782	52.0556	53.3749	54.6241	32.8257	55.8026	57.8401	59.0863	60.2873	61.569	62.9896	64.6039	66.5899	69.2656	73.9848	27.2489	48.8161	55.8026	62.9896	79.8787	57.1942	488	154.107	270.949	529125
109	1	48	1	1210	31.6	12.8	14.6	2	1	0	5.9	0	45	1	90229	79	-4.55e-05	46.7356	48.918	-223	38.9466	40.6757	42.6541	44.2324	45.5655	46.3538	46.9203	47.798	33.4597	48.8875	49.9936	51.135	52.0864	52.675	53.5489	54.9977	56.727	58.7931	60.8084	12.7477	44.2324	48.8875	53.5489	63.6292	50.1533	302	-4.10653	331.138	90230
110	0	68	1	6.6	44.3	17.4	14.4	1	1	1	2.1	0	45	1	12054	122	-9.79e-07	89.3655	92.2109	-2	69.9403	74.0385	78.1877	81.125	83.7981	85.946	87.9955	89.9646	61.078	92.334	94.1797	95.9697	97.2204	99.0103	100.872	102.785	104.772	108.048	111.192	44.9998	81.125	92.334	100.872	113.233	91.003	124	-0.0118038	295.356	12056
111	1	35	1	133	34.7	8.8	14.8	2	1	0	9.7	0	45	1	309999	120	-2.65e-05	57.9734	61.1973	-271	36.2008	40.5921	44.8066	49.1162	52.6484	55.2257	57.2163	59.4242	30.5302	61.0405	62.6906	63.841	64.9553	66.8569	68.0337	70.1327	72.1883	74.5221	78.7471	26.7424	49.1162	61.0405	68.0337	82.1983	60.0325	391	-8.20457	242.99	310000
112	1	36	1	1210	32.1	18.4	14.6	2	1	0	14.4	0	45	1	1650000	419	-0.000467322	55.6453	57.6016	-249	42.9935	46.5517	48.5805	49.9946	51.4713	53.1531	54.365	55.3581	37.4374	56.376	57.8227	59.1579	60.1605	61.1632	62.2676	63.4272	65.0177	67.2586	69.7514	33.3646	49.9946	56.376	62.2676	72.9609	56.7429	668	-771.811	123.361	1650000
113	1	51	1	4.9	45.3	33.2	14	1	1	0	2.3	0	44	1	8708	70	-1.42e-05	44.2276	50.957	-80	18.4645	26.9959	32.7655	36.9873	40.8492	43.7072	46.4918	49.1383	2.85807	50.918	52.4617	53.8781	55.197	56.4156	57.0172	58.2634	59.5419	60.8871	63.2414	-11.3633	36.9873	50.918	57.0172	64.8049	48.4279	150	-0.123863	389.182	8712
114	1	61	1	1210	42.4	10.7	15.5	1	1	0	2.8	0	44	1	10187	109	3.01e-07	73.2552	72.1699	37	59.7808	61.9629	63.9474	65.0815	66.9621	67.9684	69.8473	70.888	56.7146	72.3172	73.8241	75.3461	76.9308	78.9499	81.0608	82.8454	85.0891	87.9908	92.2745	53.6983	65.0815	72.3172	81.0608	95.8404	74.0671	72	0.0030631	119.611	10189
115	1	47	1	1210	25.2	270.1	11.9	2	1	0	4.7	0	44	1	47669	117	1.49e-05	38.307	37.8965	-284	25.1367	27.8571	29.3703	31.325	32.6318	34.38	35.3845	36.3628	20.6476	37.5671	39.1554	40.2395	42.22	43.4802	45.6166	47.2719	50.186	54.0992	61.385	14.5278	31.325	37.5671	45.6166	69.3467	41.8975	401	0.711371	287.967	47670
116	1	65	1	1.9	44.9	10.4	13	1	2	1	4.1	0	44	1	19383	92	-6.02e-06	56.0074	56.9609	19	45.0395	47.9793	50.1317	51.7645	52.9106	53.9964	55.0608	55.7564	40.0061	56.8045	57.8675	58.2005	59.2565	59.9638	61.0581	62.9747	64.2351	65.9767	69.191	36.1029	51.7645	56.8045	61.0581	71.1438	56.669	73	-0.116632	74.5458	19384
117	0	43	1	7.7	41	7.5	14.1	1	1	0	4.4	0	44	1	45102	114	3.3e-06	80.8874	80.8242	38	66.9089	68.9965	71.7626	73.9575	75.1065	76.6468	78.1854	79.2578	62.3084	80.799	82.3221	83.8742	85.0047	87.0533	88.7345	90.9608	92.766	95.1816	98.3615	58.8446	73.9575	80.799	88.7345	100.821	81.6209	76	0.148891	119.206	45105
118	1	61	1	546.1	39.4	14.5	13.2	1	1	0	2.4	0	44	1	4387	84	-2.77e-06	55.1501	54.9609	0	44.0116	46.0618	47.2403	49.0632	50.1504	51.881	52.9215	53.9797	39.8203	55.064	56.8138	57.8183	58.8606	59.9406	61.0202	63.1744	65.1342	67.1652	70.1123	36.0149	49.0632	55.064	61.0202	72.9083	55.9591	84	-0.0121605	89.8838	4389
119	1	54	1	1210	39.1	17	14.2	1	1	0	16.4	0	43	1	1130000	119	0.000292783	40.5253	41.4395	-308	27.4028	30.3042	32.0213	34.3037	35.6093	36.7874	38.5947	39.8459	24.1016	40.9218	42.0064	43.9244	45.0972	46.3212	47.9666	49.9556	51.6989	54.7671	58.9424	20.1906	34.3037	40.9218	47.9666	62.0765	42.843	427	331.489	193.222	1130000
120	1	64	1	450.2	33.6	29.8	14.9	2	1	0	4	0	43	1	24759	61	1.22e-06	47.4401	47.0605	33	43.0717	43.9792	44.8481	44.9755	46.0438	46.1483	46.9665	47.0664	42.0478	47.1663	47.9824	48.0838	48.9039	49.0126	49.8429	49.9724	51.0789	51.9826	52.971	41.0792	44.9755	47.1663	49.8429	53.9038	47.5514	28	0.0302937	10.5751	24760
121	1	53	0	19.4	45.4	10.3	11.6	1	1	0	14	0	43	1	627157	158	-4.27e-05	45.7436	46.5	-98	31.8743	35.0263	37.4631	39.4778	41.211	42.7519	44.1856	45.5212	27.2813	46.8014	48.0548	49.3143	50.611	51.972	53.4537	55.0899	57.0226	59.5362	63.3496	23.3375	39.4778	46.8014	53.4537	66.8257	47.0517	256	-26.7677	121.392	627158
122	0	52	1	1210	38.2	11.8	13.3	1	1	0	6.3	0	43	1	104975	86	-1.57e-05	44.6334	48.0508	-48	26.2747	31.7243	35.9756	39.3241	41.7128	43.8269	45.7656	47.0517	14.1261	48.2699	49.9537	51.0731	52.148	52.7107	53.8271	55.0065	56.8108	58.2443	61.221	1.84998	39.3241	48.2699	53.8271	63.3999	47.0283	134	-1.65187	219.526	104976
123	1	49	1	15.8	42.3	12.3	15.7	1	1	0	5.2	0	42	1	65519	90	6.67e-05	51.4726	58.2891	-306	44.1971	49.2005	52.0876	53.9228	55.6726	56.6466	57.4429	58.0965	7.55365	58.7359	59.6478	60.7361	61.3814	62.0267	63.2939	64.3293	65.2082	67.2773	69.5788	-72.0376	53.9228	58.7359	63.2939	71.1104	61.9358	396	4.36838	1186.61	65520
124	1	55	1	43.5	36.5	12.6	13.1	1	1	0	8.6	0	42	1	267119	107	-1.42e-05	56.3383	57.3711	-103	42.3284	45.5602	48.2449	49.8531	51.2896	53.3964	54.556	55.626	37.6455	57.4919	58.5085	59.4966	60.512	62.3633	63.4461	64.6215	66.8192	68.7253	72.4118	34.4059	49.8531	57.4919	63.4461	74.876	57.329	210	-3.79811	112.614	267120
125	0	53	1	725.9	38.1	23.4	12.8	1	1	0	3.2	0	41	1	21751	100	-5.01e-06	65.2671	65.8516	-88	55.9935	57.9725	59.9095	60.8426	62.3388	63.0347	63.7274	65.1356	49.9045	65.8136	67.2573	67.9861	68.7253	70.2141	71.0206	71.8926	73.7006	74.9552	78.6027	42.0574	60.8426	65.8136	71.0206	81.1311	66.0028	188	-0.109023	96.5721	21752
126	0	61	1	23	44.7	19.4	13.7	1	1	0	1.9	0	41	1	783	79	3.7e-08	67.3495	67.1191	55	63.0379	63.2296	64.0438	64.8508	65.0186	65.7946	65.942	67.0052	61.7948	67.1237	67.2421	68.0141	68.1819	68.994	69.8224	70.9879	71.9248	72.902	74.0043	60.1391	64.8508	67.1237	69.8224	75.2527	67.4595	24	2.9e-05	14.8253	784
127	1	49	1	1210	40.5	9.2	14.6	1	1	0	3.6	0	40	1	16158	75	-3.34e-05	43.0997	47.7363	-348	26.4211	31.0878	34.7664	37.8555	39.6914	42.147	43.5933	45.0617	16.284	47.3717	48.8338	50.3772	52.6457	54.2547	56.4138	57.973	59.3831	61.9624	64.4361	-7.37347	37.8555	47.3717	56.4138	66.9215	50.341	423	-0.539725	676.637	16160
128	1	51	1	4	44.3	21.1	14.7	1	2	1	3.5	0	40	1	31711	82	3.03e-05	34.1281	35.9629	-15	12.749	17.0969	21.2021	23.9645	26.9099	29.7352	32.0614	33.9374	6.01174	35.7941	37.2243	39.0412	40.8594	43.0544	44.8952	46.8672	48.9762	52.9638	57.8507	1.25227	23.9645	35.7941	44.8952	61.9542	37.3851	97	0.95964	232.915	31712
129	1	43	1	1210	31.8	9.4	16.3	2	2	1	3.9	0	40	1	27518	105	5.91e-06	58.6021	60.0879	17	44.8148	48.1922	50.9849	53.1829	55.1745	56.1832	57.9014	58.7317	40.7156	59.9306	60.724	61.0888	62.3031	63.1335	64.8222	65.7623	67.2148	69.297	72.8427	37.8176	53.1829	59.9306	64.8222	76.9405	59.4135	88	0.162684	95.7571	27520
130	1	54	1	1210	38.6	7.4	13.8	1	1	0	11.5	0	39	1	977711	146	-0.000535863	36.4689	38.4707	-239	22.0367	24.0572	26.7024	29.4339	31.9714	33.6577	35.3468	36.5901	19.7033	38.0736	38.9285	40.2712	41.3106	42.1273	43.7294	44.7197	46.3826	48.0806	51.2287	17.0447	29.4339	38.0736	43.7294	54.7015	38.0491	385	-523.92	117.758	977712
131	1	71	0	1210	35.3	15.5	13.2	1	1	0	5.6	0	39	1	52862	159	0.000121018	50.0751	59.498	-284	32.4405	46.8317	51.4086	53.4803	54.8244	56.9567	58.0149	59.0533	-25.5349	60.0636	61.0285	61.9743	63.6897	64.6357	65.5118	66.4442	67.406	68.6036	71.0877	-81.1467	53.4803	60.0636	65.5118	72.4872	62.7611	443	6.39752	1431.44	52864
132	1	54	0	2.9	40.2	14.4	13.1	1	1	0	6.5	0	39	1	91869	125	-3e-05	59.1915	59.25	-3	44.4464	48.1074	50.3212	52.2848	54.1122	55.3773	57.0939	58.2799	40.0107	59.4397	61.1035	62.2875	64.0169	65.307	67.1981	69.1917	71.3367	74.2008	78.2197	35.3583	52.2848	59.4397	67.1981	81.3675	60.3233	128	-2.76039	135.269	91870
133	0	66	0	6	28	39.6	16.8	2	1	0	2.5	0	39	1	8214	68	7.8e-07	45.3311	46.0859	25	37.071	38.8702	40.0176	41.1029	42.1655	42.9586	43.9841	44.9896	34.8393	45.9849	46.1714	46.8969	47.8892	48.8796	49.0948	50.1611	51.8139	53.0388	55.2245	32.1206	41.1029	45.9849	49.0948	57.0307	45.7581	43	0.00641136	38.8955	8215
134	1	58	1	80.9	39.6	15	14.1	1	1	0	1.5	0	39	1	3683	78	-7.42e-08	59.762	58.957	40	51.1406	52.8246	54.0944	55.0464	55.9613	57.137	57.9952	58.8562	50.0006	59.1033	59.9687	61.157	62.0658	62.9787	64.2449	65.1912	66.7825	68.225	71.0603	48.0258	55.0464	59.1033	64.2449	72.8491	60.1074	38	-0.000273454	41.3975	3685
135	0	42	1	1210	26.1	10	15.8	2	1	0	10	0	39	1	475387	111	-4.61e-05	46.6851	47.5586	-187	24.2535	27.5766	31.9015	34.7305	38.127	40.5774	42.838	45.5535	19.5303	47.5605	49.5385	51.9934	54.2124	55.7791	58.3935	61.1033	63.2917	67.3811	72.4548	17.3815	34.7305	47.5605	58.3935	76.7871	49.4238	298	-21.929	263.22	475390
136	1	41	1	1210	35.8	7.8	13.9	1	1	0	3.8	0	39	1	26566	84	5.7e-06	61.5473	62.5664	-270	52.1886	55.1595	56.1292	57.5643	58.3633	59.0736	60.3643	61.6688	47.0748	62.4956	63.233	64.6614	65.3767	66.1662	67.6513	68.9884	69.8991	71.6103	73.6584	40.9106	57.5643	62.4956	67.6513	74.9226	62.6046	354	0.151336	131.258	26568
137	1	66	1	250.7	41.5	18.2	14.1	1	1	0	5.4	0	39	1	89104	119	4.14e-05	73.6144	75.7578	-45	57.5172	62.7155	65.9883	68.2255	70.1816	71.9454	73.5998	75.1721	43.0066	76.0459	78.1725	79.0191	80.5181	82.0404	82.9705	84.6359	87.0303	89.0481	91.7184	27.24	68.2255	76.0459	82.9705	94.7187	75.3203	164	3.68575	254.064	89105
138	1	51	0	1.6	23.3	57.7	14.5	2	1	0	7.7	0	38	1	220255	106	9.63e-06	57.3288	59.0039	14	37.9286	41.3846	44.7277	47.1637	49.9511	53.0947	54.9077	57.068	34.2428	59.1304	61.1038	63.031	64.0976	65.986	67.0384	68.9716	70.9721	73.1454	76.1393	30.9794	47.1637	59.1304	67.0384	78.9072	58.8228	92	2.12015	173.529	220256
139	1	52	1	11	33.5	5.2	14.3	2	1	0	6.4	0	38	1	104663	132	-2.87e-05	60.8263	62.8496	-233	41.6739	45.4254	49.0077	51.8083	54.3834	57.0803	58.9261	61.0095	36.4691	62.5127	64.9891	66.197	68.0995	69.3906	71.4042	73.6819	76.1966	79.213	84.0953	31.6795	51.8083	62.5127	71.4042	86.9665	63.4779	365	-3.00663	329.613	104664
140	1	65	0	6.7	39.7	6.9	14.3	1	1	0	2.6	0	38	1	11551	79	1.12e-06	56.6343	57.1523	-15	50.1991	51.8583	53.0108	53.7416	54.7892	55.0352	56.0043	56.2316	47.8583	57.1928	57.7877	58.017	58.9849	59.9638	60.2462	60.9395	62.0652	64.0157	65.0462	43.8293	53.7416	57.1928	60.2462	67.0954	57.0392	94	0.012893	46.0159	11552
141	1	60	1	23.1	40.2	4.3	13.7	1	1	0	4.4	0	38	1	107851	102	3.12e-05	64.5122	64.5938	-234	51.5954	54.3965	55.9128	58.0189	60.0494	60.9871	62.4918	64.0783	47.8151	64.9048	66.2003	67.8855	68.7751	70.2131	72.0317	73.1382	75.6724	77.5315	81.411	44.5755	58.0189	64.9048	72.0317	84.0277	65.7025	336	3.36264	154.999	107852
142	1	65	1	6.1	40.2	14	13.3	1	1	0	2.3	0	37	1	3983	118	-1.2e-06	70.4157	71.748	-81	42.8145	49.7096	53.8707	57.1856	60.4908	64.0031	66.7377	69.8762	30.0294	71.9695	75.0743	77.9772	80.9254	83.8938	85.9787	89.1841	92.7614	96.5106	102.127	18.1858	57.1856	71.9695	85.9787	105.837	73.8463	199	-0.00478681	494.908	3984
143	1	40	1	52	32	36.9	16.4	2	1	0	12.7	0	37	1	893143	129	7.03e-06	55.6879	58.1602	-105	29.5286	35.5993	40.4199	45.5334	48.8899	51.5903	53.8618	56.7653	23.4181	58.6012	60.3391	62.0228	63.7089	66.3378	68.1397	70.1052	72.3484	76.0764	80.2682	18.0687	45.5334	58.6012	68.1397	83.9402	58.32	234	6.27527	300.075	893144
144	1	53	1	1.9	42.2	12.7	13.7	1	1	0	2.3	0	37	1	8957	70	4.62e-06	45.3362	48.9707	-27	27.1805	34.9332	39.2223	42.0644	43.897	45.2034	46.1043	47.6544	9.87057	48.8303	50.0065	50.7866	51.9833	53.206	54.0662	56.1622	57.9381	58.9689	61.902	-0.992822	42.0644	48.8303	54.0662	64.17	47.8261	97	0.0414159	231.965	8960
145	1	53	1	1210	37.7	23.2	13.1	1	1	0	5.7	0	37	1	96359	214	4.14e-05	58.9875	61.7988	-309	50.1639	52.6975	54.5617	55.9783	57.2684	58.4491	59.5343	60.5892	45.0791	61.5975	62.5956	63.6144	64.6392	65.7883	66.9869	68.4361	70.18	72.0953	75.1867	26.4925	55.9783	61.5975	66.9869	78.7603	62.893	523	3.98885	476.005	96360
146	1	47	1	1210	44	13.6	14	1	1	0	12.6	0	37	1	556415	134	-7.46e-05	50.4611	50.916	-279	36.8714	39.9358	41.6783	43.9294	45.1873	47.104	48.1674	49.215	32.9381	50.3987	52.1046	53.1736	55.0801	56.2134	57.4328	59.3246	61.1144	63.0862	67.7732	28.8357	43.9294	50.3987	57.4328	70.9141	51.8171	413	-41.5253	138.683	556416
147	1	69	0	549.4	41.5	12	13.2	1	2	1	5.5	0	37	1	78111	115	1.34e-05	61.7061	63.8359	-33	44.5017	50.9358	54.2119	56.8228	59.1003	60.0286	61.9919	63.3397	33.2758	64.0762	65.9415	66.6372	67.9151	69.1844	70.523	71.9184	74.0106	75.7169	78.5572	21.2517	56.8228	64.0762	70.523	81.1836	63.3388	148	1.04904	204.164	78112
148	0	52	1	57.6	31.1	13.6	15.5	2	1	0	2.8	0	36	1	9409	85	-5.51e-06	55.3428	53.9551	27	44.0037	45.9533	47.0744	48.8341	49.9259	50.9843	52.0345	53.084	41.1265	54.1007	55.1084	56.819	57.8916	59.0812	61.0187	63.7536	65.9114	68.8468	72.8017	38.8598	48.8341	54.1007	61.0187	75.861	56.1593	58	-0.0518537	91.0422	9410
149	1	63	1	9.4	36.2	17.1	15.3	1	1	0	2.4	0	36	1	15918	77	4.3e-06	51.8727	54.8867	-25	36.1876	42.851	46.1641	48.2235	50.1007	51.0302	52.7005	53.902	22.895	54.6942	55.9035	56.7602	58.0105	58.8473	60.0879	60.995	62.7401	64.2302	66.8172	11.257	48.2235	54.6942	60.0879	68.7918	53.591	102	0.0683855	181.222	15920
150	1	40	1	363.6	45.8	13.8	12.6	1	1	1	2.7	0	36	1	8285	69	1.56e-07	52.31	51.8848	33	45.9624	47.0879	48.1641	48.9335	49.9418	50.119	51.0881	51.7861	44.1504	51.945	52.9168	53.0839	54.0803	55.0809	55.8187	56.0513	57.1296	58.8191	60.1038	42.8763	48.9335	51.945	55.8187	62.0974	52.5408	36	0.00129456	24.1982	8290
151	1	67	1	722.1	36.7	22.9	14.5	1	1	0	9.6	0	36	1	401519	188	2.41e-05	52.5851	53.8281	-60	40.0828	43.1378	45.2669	47.0004	48.5389	49.9157	51.1916	52.4366	33.8871	53.6777	54.9027	56.1286	57.3737	58.6507	59.9837	61.4375	64.0759	66.1428	69.2418	21.5542	47.0004	53.6777	59.9837	71.9518	54.076	248	9.67188	159.023	401520
152	1	63	1	3.1	41.7	14.4	14.6	1	1	0	5.4	1	36	1	78469	100	1.48e-05	58.9076	59.8047	-40	41.1831	46.22	49.1276	52.1611	53.8121	55.8766	57.2938	59.2455	32.1464	60.0653	61.9387	63.2435	65.1221	65.9504	67.9361	70.024	71.7448	74.2386	77.8951	26.118	52.1611	60.0653	67.9361	81.1021	60.401	140	1.16013	178.181	78470
153	0	45	1	346.8	39.5	9.9	15.1	1	1	0	4.5	0	36	1	27647	112	7.21e-06	79.2546	82.2051	-23	63.1542	68.812	72.0832	73.8195	75.9086	77.8659	79.2585	81.0886	49.1092	82.296	83.4716	84.6468	85.7774	86.9378	88.1799	90.056	92.0911	93.8168	97.8403	34.6149	73.8195	82.296	88.1799	101.04	80.7554	135	0.199349	240.138	27648
154	1	41	1	2.9	37.4	11.9	13.1	1	1	0	12.8	0	36	1	847754	189	-0.000195321	50.8188	51.793	-61	33.6435	39.0284	42.5226	44.8783	46.6562	48.1134	49.4164	50.6123	26.3749	51.7637	52.893	54.0334	55.2016	56.4362	57.7862	59.3228	61.1897	64.6714	68.854	21.2983	44.8783	51.7637	57.7862	73.4612	52.3938	250	-165.584	162.565	847755
155	1	55	1	1005	41.7	26.5	12.6	1	2	1	7.5	0	36	1	239511	307	-1.89e-05	49.7957	49.0547	-241	40.8685	42.9266	44.491	45.8472	46.9446	48.0182	48.6626	49.3071	37.6462	49.9515	50.8073	51.7409	52.7141	53.7381	54.8302	56.0499	57.4748	59.1934	61.7774	34.4416	45.8472	49.9515	54.8302	63.7688	50.6532	548	-4.52989	86.136	239512
156	1	61	1	18.9	27.8	12.6	14.5	2	1	0	9.2	0	35	1	277319	78	-0.000566143	38.3485	42.4746	-345	27.5804	30.0956	32.4948	33.906	35.452	37.4808	39.5795	41.4137	13.439	43.1363	45.625	47.1669	48.9915	50.8646	52.2716	54.1391	55.9951	57.6672	60.7076	-45.3067	33.906	43.1363	52.2716	62.4522	50.0954	423	-157.003	1038.94	277320
157	1	61	1	3.1	38.2	13.8	13.5	1	1	0	7.8	0	35	1	239063	120	-0.000129615	54.8019	54.873	-51	32.0708	36.3117	39.9235	42.5817	45.0417	48.058	50.3249	52.525	25.8587	54.7374	56.9406	59.1746	62.1216	64.5173	67.0628	70.4296	74.0805	78.2465	84.1532	20.258	42.5817	54.7374	67.0628	88.6766	57.5974	171	-30.9865	314.214	239065
158	1	60	0	3.4	41.4	12.9	14	1	1	0	2.6	0	35	1	5936	68	-1.18e-06	47.7285	51.5996	-243	43.1972	45.5688	46.881	48.1314	49.127	50.0073	50.8439	51.2856	34.7661	51.6423	51.9989	52.502	53.2104	53.9532	54.7264	55.6438	56.335	56.9599	58.8651	-4.64766	48.1314	51.6423	54.7264	60.5358	52.664	311	-0.00698992	495.496	5940
159	1	48	0	4.9	45.3	9.5	14.6	1	1	0	2	0	35	1	4869	98	3.07e-07	80.5045	80.9648	19	72.2251	74.1941	76.025	77.2846	78.0421	79.1227	79.8134	80.876	68.0588	81.1534	82.1885	82.8299	83.848	84.1467	85.2111	85.9147	87.065	87.9453	90.2442	62.8682	77.2846	81.1534	85.2111	92.107	80.8558	79	0.00149357	56.6748	4870
160	1	67	1	1210	32.7	22.1	13.6	2	1	0	3.7	0	35	1	40519	80	9.7e-06	43.7906	45.0117	-26	30.2279	33.7395	36.0262	38.0854	40.0374	41.0745	42.8979	44.2658	23.1496	45.2004	46.9438	47.8644	49.1863	50.084	50.9796	52.7562	54.1772	56.1589	57.9974	14.0059	38.0854	45.2004	50.9796	60.0601	45.2106	106	0.393199	126.38	40520
161	0	59	0	5	35.3	10.4	12	1	1	0	2.55	1	35	1	6886	102	1.82e-06	65.7003	67.0996	-5	57.7767	60.7786	62.7305	64.0254	64.815	65.1057	65.8042	66.9123	50.721	67.1634	67.8261	68.062	69.1584	69.8538	70.1587	70.9057	72.088	72.903	74.2968	42.6805	64.0254	67.1634	70.1587	75.2457	66.2052	107	0.0125683	66.5912	6888
162	1	52	1	3.3	37.5	19.5	14.1	1	1	0	7.1	0	35	1	93215	95	-0.00012276	49.2741	56.3359	-309	36.5446	41.9319	44.8864	47.4838	49.0961	51.2702	52.8675	54.6226	13.4809	55.7631	56.8188	58.5235	59.5	60.4678	62.0199	62.8823	63.8289	64.9274	67.508	-35.9224	47.4838	55.7631	62.0199	70.008	57.2631	404	-11.4432	851.121	93216
163	1	51	1	1210	32.7	16.8	14.7	2	1	0	4.1	0	35	1	14119	115	-2.55e-07	68.4738	68.0332	-24	56.1763	58.4127	59.9252	61.8055	63.0788	64.3323	65.0002	66.6763	52.8815	67.8292	69.0098	70.1955	70.999	73.0285	75.26	77.7146	80.0454	82.3075	85.0087	50.1869	61.8055	67.8292	75.26	89.2577	69.2617	139	-0.00359476	108.524	14120
164	1	68	0	3.6	44.6	17.7	13.3	1	1	0	11	0	35	1	578128	79	0.000430795	39.398	40.1777	-60	28.5148	31.0166	33.1209	34.5086	35.7727	36.9631	38.1113	39.2285	23.0094	40.3247	41.4201	41.9823	43.0957	44.2353	45.9602	47.2148	48.0321	50.1594	53.3729	15.5797	34.5086	40.3247	45.9602	55.9191	40.6839	139	249.055	102.98	578130
165	0	52	1	1210	39.1	15	13.9	1	1	0	5.9	0	35	1	72791	88	5.51e-05	38.1609	40.1484	-52	24.987	29.1413	31.0111	33.0769	35.001	35.7435	36.9884	38.1929	16.1273	39.9351	41.1074	41.7375	42.9298	44.1395	45.9556	47.3093	48.8241	51.1407	54.7289	3.14755	33.0769	39.9351	45.9556	58.2801	40.2494	140	4.01414	163.755	72792
166	1	46	1	1.5	36.8	28.7	13.3	1	1	0	6.5	0	34	1	65178	106	-3.22e-05	55.0293	63.3613	-277	37.7337	45.9867	50.7787	54.0917	56.9623	59.2441	60.8895	62.8835	-6.06939	64.0035	65.7733	66.7449	68.307	69.4147	70.7087	72.2486	73.8126	75.766	78.8783	-68.8349	54.0917	64.0035	70.7087	81.8961	66.48	383	-2.10108	1391.37	65180
167	0	57	1	1210	42.5	11.6	13.7	1	1	0	7.5	0	34	1	214991	106	-7.88e-05	50.7434	50.957	-356	37.0799	40.2695	43.3124	44.97	46.3473	47.5526	48.7066	49.8071	29.709	51.7218	52.8923	54.0256	55.2281	56.5589	58.0441	60.4692	62.8817	65.7111	70.9669	19.9189	44.97	51.7218	58.0441	74.8858	52.8444	462	-16.9419	217.634	214992
168	0	57	1	1212	33.3	8.8	13.7	2	1	0	9.4	0	34	1	482255	114	-0.000132827	44.2408	48.2695	-312	28.2951	33.1108	37.0643	39.9356	42.2002	43.6319	45.6804	46.8109	22.3125	47.8497	48.8325	50.5166	51.627	52.6302	53.7013	55.5939	57.0508	58.7353	62.0254	2.7029	39.9356	47.8497	53.7013	64.0702	48.918	426	-64.0568	435.718	482256
169	1	58	1	1210	36.4	16.4	13.2	1	1	0	3	0	34	1	17363	75	3.35e-06	37.3263	38.0098	-32	25.1471	28.0102	30.1437	32.0839	33.0722	34.0087	35.7455	37.0487	20.139	37.9225	38.7858	40.0931	40.9848	42.3304	43.7292	45.1798	47.1932	48.9377	51.9376	15.2232	32.0839	37.9225	43.7292	55.2347	38.5873	107	0.0582087	95.725	17364
170	1	57	1	1210	41.2	11.4	13.6	1	2	1	5.3	0	34	1	73390	85	1.04e-05	59.1882	60.9277	25	51.0291	53.0983	54.9641	56.084	57.8035	58.7923	59.0699	59.9754	48.0063	60.8503	61.0334	61.8585	62.0085	62.824	62.9771	63.8046	63.9934	64.8932	65.8939	44.8627	56.084	60.8503	62.9771	66.8356	59.48	60	0.762791	34.634	73392
171	1	55	1	638.2	42	13.4	13.3	1	1	0	2.8	0	33	1	14162	86	3.6e-06	62.219	66.1836	-28	48.5952	55.7322	59.0321	60.8	62.2866	63.2058	64.0261	64.8065	31.9947	66.0139	66.3236	67.0904	67.8584	68.1756	68.9915	70.2787	71.1814	72.1861	74.9409	18.1659	60.8	66.0139	68.9915	76.1719	63.7017	114	0.0510698	186.704	14168
172	1	69	1	1.9	38.3	19.1	13.5	1	1	0	5.5	0	33	1	59351	109	-1.39e-05	54.4113	56.4941	-200	44.2043	46.8057	49.2113	50.4024	51.3072	52.6633	53.9556	55.192	39.3205	56.1236	56.6774	57.3676	58.4985	59.6936	60.9288	62.1077	62.8768	64.4566	67.3322	33.108	50.4024	56.1236	60.9288	68.8982	55.7518	309	-0.823373	147.673	59352
173	1	52	1	88.5	37.2	17.3	16.3	1	1	0	1.9	0	33	1	1137	82	-1.99e-07	56.5615	60.0586	0	41.0149	44.9479	47.7937	51.0394	53.0893	55.7639	56.9497	59.0111	28.0498	60.1105	61.1493	62.7884	63.7704	64.7884	66.0714	67.0319	68.0426	69.8644	71.7905	14.9286	51.0394	60.1105	66.0714	74.1572	58.2187	82	-0.000226003	190.209	1138
174	1	51	1	1210	37.1	16.2	13	1	1	0	4.3	0	33	1	44934	81	9.52e-06	51.337	54.1348	-50	36.4617	42.6862	45.8358	47.9276	49.2452	50.9708	52.1141	53.1902	22.7148	54.2688	55.3498	56.3828	57.4106	58.4424	59.4954	60.5802	61.7398	63.0559	65.8626	9.9536	47.9276	54.2688	59.4954	67.95	53.1255	131	0.427756	186.826	44936
175	1	50	1	1210	44	18.8	12.6	1	1	0	13.2	0	33	1	893038	316	0.000123344	54.8236	53.5879	-479	37.8643	41.5779	44.4122	46.8022	48.9382	50.3109	51.6835	53.2669	32.2276	54.9228	56.5687	58.2131	59.9223	61.6638	63.5621	65.6637	68.0587	71.1373	75.9032	27.5886	46.8022	54.9228	63.5621	80.0385	56.5177	795	110.151	188.618	893039
176	1	73	1	238.6	63.8	16.1	15.1	1	1	0	5	0	33	1	40684	176	8.55e-06	45.6801	47.9355	-27	32.5119	36.1353	39.1273	40.8889	43.0417	44.1425	45.1449	46.8113	27.7042	47.5902	48.3383	49.0396	50.5307	51.2394	51.9787	52.7681	54.4356	55.5317	58.0177	23.7412	40.8889	47.5902	51.9787	59.3414	46.6621	203	0.347902	90.6819	40685
177	1	67	0	10.1	38.8	8.3	14.2	1	1	0	2.6	0	33	1	13807	118	1.64e-06	75.7043	74.9023	44	62.0426	63.7887	65.9358	67.1976	68.8493	70.0251	72.0888	73.2649	59.3311	74.8561	75.9704	78.0249	79.1643	80.8118	83.0418	85.0479	87.7454	91.7847	97.0127	56.729	67.1976	74.8561	83.0418	99.6999	76.5371	74	0.0226313	126.791	13808
178	1	48	1	1210	39.4	11.3	12.9	1	1	0	3.6	0	32	1	26031	83	2.89e-05	44.3141	47.6387	-272	35.5593	37.0554	38.837	39.8695	41.6517	43.1771	44.0998	45.9701	30.6519	47.4288	48.4914	50.0966	51.0948	53.1708	54.6615	56.38	57.8373	60.6736	63.3869	-3.08981	39.8695	47.4288	54.6615	65.8703	51.4411	355	0.753249	682.447	26032
179	1	67	0	25.7	36.4	15.1	14.1	1	1	0	7.2	0	32	1	121279	107	-0.000171028	52.6745	57.0781	-253	35.5185	42.7469	46.3069	49.0235	51.307	53.1393	55.1535	56.154	17.2976	57.7808	58.5871	59.6045	61.2788	62.5566	63.6515	65.4847	67.7548	71.1169	75.844	-17.0804	49.0235	57.7808	63.6515	80.3833	58.4578	360	-20.7423	642.713	121280
180	1	54	1	1210	38.6	11.4	14.2	1	1	0	3.3	0	32	1	31539	108	-6.56e-05	43.4105	43.8574	-159	28.9461	32.4476	34.9336	35.9666	37.6046	39.2114	40.6276	42.0555	19.3131	43.4823	44.8994	46.4177	48.0528	49.8695	51.9339	54.1747	57.3266	61.1526	72.0616	3.9631	35.9666	43.4823	51.9339	82.2671	47.5004	267	-2.06834	371.817	31540
181	1	61	1	809.6	38.7	16.2	14.4	1	1	1	2.4	0	32	1	8245	106	2.04e-06	71.5034	70.1836	22	57.128	59.0214	59.9622	61.7297	63.1349	64.1614	66.1456	68.0589	54.9826	69.9831	71.2039	73.2691	75.7739	77.9101	80.1499	82.9341	85.9856	89.9978	94.9088	53.277	61.7297	69.9831	80.1499	97.8133	72.5913	84	0.0168209	156.765	8248
182	1	31	0	1210	40.5	32.9	14.4	1	2	1	6.3	0	32	1	67139	97	6.34e-05	48.9566	50.6426	-408	36.4384	39.4594	41.5545	43.2895	44.8434	46.3485	47.8475	49.2565	29.9785	50.7205	52.1907	53.6373	55.1118	56.6599	58.3579	60.3613	62.9095	66.1147	70.0738	15.2468	43.2895	50.7205	58.3579	73.0556	53.3431	505	4.25749	448.735	67140
183	0	70	0	78	35.1	12.9	14.5	1	1	0	2.3	0	31	1	6879	78	2.02e-06	56.4865	59.0527	-31	45.0857	51.9337	54.1337	54.9811	56.1993	56.9663	58.1263	58.408	29.9598	59.0864	59.769	60.0372	61.2088	61.9768	62.7535	63.9942	64.8733	65.8748	68.0298	15.9006	54.9811	59.0864	62.7535	70.0239	57.8391	109	0.0138745	154.641	6880
184	1	53	1	12	39.2	14.8	14.3	1	1	0	17.2	0	31	1	1460000	125	-0.000156364	42.8675	44.1289	-277	28.6309	31.9597	34.83	36.5324	38.7319	39.8977	41.6989	42.6695	24.6779	43.8289	45.2539	46.1383	47.0651	48.0193	49.8863	51.0795	53.3042	55.7483	58.4666	21.9408	36.5324	43.8289	49.8863	61.4253	44.3769	402	-228.812	131.684	1460000
185	1	47	1	6.8	40.4	6.9	13.5	1	1	0	5.4	0	31	1	114133	83	-1.81e-05	44.7275	46.2812	-317	34.5053	37.9939	40.0402	41.6517	43.1251	44.4742	45.3754	46.2089	23.713	47.0314	48.6376	49.5018	50.5749	52.15	53.2205	55.2622	56.9586	59.4779	63.4328	5.83681	41.6517	47.0314	53.2205	67.0064	50.1354	400	-2.06131	513.005	114136
186	1	46	1	1210	30.9	5.7	14.6	2	1	0	8.8	0	31	1	225716	106	0.000140414	43.4212	46.5059	-261	32.2715	34.6551	36.6492	38.648	39.7547	41.5464	43.2355	44.2289	26.798	45.9419	46.9557	48.7125	49.805	51.7962	53.6586	55.7291	57.6547	60.5006	65.4252	0.267093	38.648	45.9419	53.6586	69.2974	50.1253	367	31.6942	627.145	225720
187	1	50	1	1210	42.6	16.5	13.3	1	1	0	4.1	0	30	1	89989	116	7.37e-06	61.8293	61.9473	-19	50.8545	53.0762	55.01	56.2614	57.4314	58.5473	59.6346	60.7009	47.9761	61.781	62.8929	64.0268	65.1874	66.3811	67.6486	68.99	71.0081	73.834	77.2602	43.7672	56.2614	61.781	67.6486	79.9606	62.574	135	0.663478	92.643	89990
188	1	49	1	71.4	40.9	9.8	13.9	1	1	0	2.2	0	30	1	11798	60	-7.19e-06	42.7789	43.0352	-142	38.3343	39.2947	39.9789	40.5121	40.9584	42.1512	42.542	42.9304	36.1153	43.318	43.7109	44.1061	44.5145	44.9283	46.1526	46.596	47.2302	48.1425	50.7758	32.6625	40.5121	43.318	46.1526	53.623	43.6351	202	-0.0848358	73.99	11800
189	1	72	0	1210	38.7	19.8	14.3	1	1	0	4.5	0	30	1	69462	91	-1.36e-06	62.0991	63.3438	-149	53.7918	55.6047	56.9337	58.0027	58.8923	59.7096	61.4259	62.1871	50.7795	62.9471	63.6968	64.4418	65.2214	66.0607	66.9555	67.9072	69.0342	70.522	72.7898	47.6342	58.0027	62.9471	66.9555	74.8716	62.6768	240	-0.0944523	72.0907	69464
190	0	71	1	551.4	39.7	14.4	14.2	1	1	0	1.3	0	30	1	2023	81	6.11e-07	66.397	66.9199	35	59.1401	61.0084	62.0074	63.932	64.201	65.0668	65.8978	66.0662	57.0733	66.8658	67.0316	67.8267	67.9875	69.1523	70.0285	70.9246	71.8565	72.9238	75.0316	54.8187	63.932	66.8658	70.0285	76.0315	66.6191	46	0.00123638	29.5439	2025
191	0	46	1	1210	40.2	10.7	14.2	1	1	0	9.2	0	29	1	470469	264	0.000444976	46.6728	48.082	-286	35.6653	38.2558	40.2606	41.978	43.5308	44.9395	45.8261	46.7127	32.2304	47.8496	49.1112	50.4377	51.8008	53.2285	54.7729	56.4378	58.3253	60.4512	62.8765	22.5224	41.978	47.8496	54.7729	65.7542	49.8825	550	209.348	309.918	470470
192	1	41	1	864.8	45.2	15.5	13	1	1	0	9.5	0	29	1	358183	126	1.71e-05	72.4703	73.5684	-329	56.85	60.5357	63.9935	66.0233	67.7776	69.5623	71.6152	72.9215	49.2903	74.1516	75.3627	76.5791	77.8252	80.0193	81.375	82.9009	84.5939	87.5429	90.519	41.7007	66.0233	74.1516	81.375	93.3927	73.9266	455	6.1208	213.2	358184
193	1	73	1	15.2	46.4	14.1	13.6	1	1	0	4.9	0	29	1	64759	145	6.74e-06	45.6297	47.2422	-27	35.1319	37.9642	39.9726	41.6667	43.1678	43.8889	45.221	45.8298	27.7776	47.0725	47.6289	48.1588	49.3687	49.9319	51.2228	51.9502	53.5151	55.4583	59.2624	20.788	41.6667	47.0725	51.2228	62.564	46.6831	172	0.436518	97.2385	64760
194	1	63	1	2.2	43.1	10.9	12.7	1	1	0	1.4	0	28	1	9143	80	3.19e-07	55.9883	56.0938	28	45.1547	46.959	48.0589	50.0799	51.1114	52.1286	53.1062	55.0495	42.1008	56.0536	57.0573	58.0653	60.0044	61.045	62.1242	63.8447	65.9508	67.1314	70.0867	40.1502	50.0799	56.0536	62.1242	71.9758	56.6288	52	0.0029164	72.1301	9145
195	1	63	1	5.8	32.8	11	15.6	2	2	1	4.4	0	28	1	45284	67	1.31e-05	42.3255	43.1094	-21	31.1924	34.0801	35.7411	36.9116	38.0218	39.1124	40.1824	41.9343	27.8734	43.0096	44.0838	45.1529	45.8799	46.9677	48.0702	49.9026	51.1133	53.1355	56.1186	23.8258	36.9116	43.0096	48.0702	57.8988	43.2427	88	0.593659	78.4778	45290
196	1	60	1	6.5	26.8	6.3	13.2	2	1	0	2.4	1	28	1	12068	93	1.07e-06	66.8165	69.0742	-5	51.2398	56.6436	59.8303	62.2739	64.045	64.9601	66.2025	67.8646	42.872	69.094	69.9307	71.1416	72.7149	73.9288	74.7351	75.9664	77.2734	79.0471	80.9626	34.8518	62.2739	69.094	74.7351	82.751	67.8529	98	0.0129589	139.579	12070
197	1	68	1	2.3	41.5	39.9	13.6	2	1	0	9.9	0	28	1	449459	138	-0.000159424	55.3602	58.2422	-354	44.6661	47.5122	49.5198	51.1254	52.5495	53.8748	55.1183	56.2833	38.3804	57.423	58.5187	59.6163	60.717	61.8728	63.0774	65.367	66.834	68.7248	71.6979	26.7834	51.1254	57.423	63.0774	74.3458	58.5037	492	-71.6547	357.934	449460
198	1	57	1	32.9	29.7	27.2	15.7	2	1	1	2.2	0	28	1	9324	71	-2.15e-07	52.8589	53.1113	38	46.9338	48.0581	48.8784	49.9382	50.1289	50.8658	51.8744	52.0439	45.1398	53.0448	53.2129	53.9514	54.9739	55.1695	55.9434	56.9993	58.0703	58.9183	60.7654	43.957	49.9382	53.0448	55.9434	62.0323	53.0711	33	-0.00200583	22.4824	9325
199	1	39	1	1210	16.4	8.3	22.8	2	1	0	3.3	1	28	1	25259	125	-7.97e-06	42.5795	40.7715	18	32.9739	34.7679	35.8778	36.9042	37.875	38.8026	39.7079	40.6023	30.2295	41.0132	42.441	43.4122	44.4266	46.0051	47.1265	48.3146	50.1769	52.8001	56.6667	28.1252	36.9042	41.0132	47.1265	59.7378	43.5328	107	-0.201302	82.0913	25260
200	0	66	0	3.3	34.4	6	13.7	2	1	0	2.1	0	27	1	4182	77	-9.67e-09	60.5146	60.0059	48	54.8612	56.0683	56.9132	57.1135	57.9078	58.9949	59.1609	59.9284	53.2279	60.0943	60.8745	61.9631	62.164	62.9774	63.8056	64.0552	65.2119	66.1132	68.0729	51.9045	57.1135	60.0943	63.8056	69.1482	60.6773	29	-4.05e-05	19.7177	4184
201	1	49	1	17.9	22.5	5.9	13.1	2	1	0	4.2	0	27	1	11063	83	-1.7e-06	55.6386	57.2344	-53	40.9867	46.9513	49.2589	50.744	51.9934	53.2146	54.297	55.9705	28.1465	57.1781	57.9432	59.9147	61.8928	63.2861	65.2463	66.635	68.1114	70.133	73.0121	15.3354	50.744	57.1781	65.2463	74.4409	57.4324	136	-0.0187687	202.829	11064
202	1	58	0	5.9	30.8	9.4	13.1	2	1	0	13.6	0	27	1	1210000	96	0.000445143	40.8956	42.8066	-323	31.3288	34.0298	35.394	36.4289	37.7161	39.0478	39.8259	40.8252	27.2195	42.1363	42.8657	43.595	44.3752	45.1575	46.7603	47.8385	48.9682	50.5859	53.3988	21.5809	36.4289	42.1363	46.7603	55.7975	42.0984	419	538.143	99.8249	1210000
203	1	66	1	8.6	41.7	18.7	15.2	1	1	0	2.9	0	27	1	19737	114	-1.55e-06	75.3572	76.8164	3	57.9209	62.1499	64.9823	68.0167	70.8593	72.6082	74.2377	75.7805	51.7703	76.8107	78.2694	79.733	80.7864	82.3031	83.8593	85.049	87.2686	90.1776	94.072	47.029	68.0167	76.8107	83.8593	96.8081	76.4061	111	-0.0306509	159.184	19738
204	1	60	1	21.8	32.8	16	16	2	2	1	3.8	1	27	1	32659	78	1.25e-06	52.9649	52.9512	-147	44.6347	46.277	47.503	49.4225	50.3038	51.091	51.8293	52.5293	40.9228	53.237	53.9422	54.6455	55.38	57.0905	58.0084	59.0312	60.1736	61.6351	64.5882	37.3813	49.4225	53.237	58.0084	66.2928	53.5984	225	0.0407573	67.5036	32660
205	1	76	1	336.7	35.8	18.6	14.7	1	2	1	4.3	0	27	1	41474	80	3e-05	47.5878	49.5664	-214	37.175	40.0739	41.5389	42.7363	44.1793	45.5056	46.7721	48.0403	32.9485	49.1262	49.744	50.5932	51.8932	53.2865	54.7529	56.138	57.0912	59.5826	63.5032	25.5136	42.7363	49.1262	54.7529	65.3798	49.6605	294	1.24453	201.57	41475
206	0	58	1	4.3	42.7	11.7	13.6	1	1	0	1.6	0	26	1	12279	106	-5.97e-06	63.128	61.0742	35	49.0708	51.2953	53.3667	54.8406	56.2626	57.9871	58.8601	59.744	46.0333	61.0309	61.9438	63.3386	64.8336	66.7676	68.9617	71.8589	76.0392	82.0121	88.8397	42.822	54.8406	61.0309	68.9617	94.3283	64.364	71	-0.0733019	157.573	12280
207	1	65	1	2.5	38.8	21.7	14.1	1	1	0	8	0	26	1	199903	101	-2.99e-05	52.3574	55.2871	-50	35.7386	41.4471	45.348	48.0387	49.7703	51.2974	52.6881	53.9962	25.2508	55.2614	55.9146	57.1387	58.3594	59.0008	60.2803	61.6739	63.8576	65.7825	69.0183	16.9706	48.0387	55.2614	60.2803	72.0759	54.1973	151	-5.9673	196.056	199904
208	1	62	0	135.4	40.1	15.7	13.3	1	1	0	3.1	0	26	1	10924	68	-1.24e-05	45.5531	50.7559	-259	36.1163	40.6785	43.8621	45.2003	47.0103	48.4442	49.3182	49.9923	6.17656	51.0583	52.2577	53.4969	54.4126	55.1386	56.4407	57.8344	58.6148	59.8147	61.8558	-37.1126	45.2003	51.0583	56.4407	63.3142	52.8033	327	-0.135265	713.1	10931
209	1	58	1	6.2	31.5	24.2	13.7	2	1	0	12.1	1	26	1	526169	176	-0.000214315	60.4748	63.582	-186	31.4648	39.1159	44.1947	48.5323	51.9536	54.7943	57.2097	59.7178	22.3799	62.8782	64.8423	66.9462	70.0417	72.1676	74.3563	76.9173	80.5154	83.8015	89.657	18.1866	48.5323	62.8782	74.3563	94.5146	63.6726	362	-112.766	397.002	526170
210	1	56	1	3.7	41.5	13.6	14.5	1	1	0	4.4	1	25	1	54039	102	-1.2e-05	55.9357	58.6875	-250	37.1299	41.3362	44.6306	47.7847	50.2242	52.4385	54.5018	56.2929	31.9768	58.3191	59.397	61.0627	62.0117	63.7973	65.4384	67.3645	70.9074	76.217	82.9667	25.8551	47.7847	58.3191	65.4384	87.2395	59.4876	352	-0.649213	409.97	54040
211	1	40	1	218.2	36.2	7.5	13.7	1	1	0	7.5	0	25	1	194895	256	1.96e-05	59.7391	60.4707	-223	48.8568	51.192	53.8951	55.2485	56.4346	57.5166	58.4963	59.4599	44.9621	60.3641	61.2633	62.1845	63.1097	64.1185	65.1458	66.407	68.5522	70.5883	73.545	40.9717	55.2485	60.3641	65.1458	76.3799	60.7319	479	3.82717	119.601	194896
212	0	67	0	1	36.8	11.8	14.1	1	1	0	10.7	0	25	1	306383	89	-6.38e-06	44.2221	44.0762	-34	34.7824	36.0722	37.6728	38.7035	40.174	41.1324	42.0771	43.0162	32.064	43.95	44.8996	45.8721	46.8623	47.8966	48.9982	50.6958	53.0282	55.184	58.9692	29.3775	38.7035	43.95	48.9982	61.9968	45.0545	123	-1.95387	74.314	306384
213	1	53	1	14.4	37.3	10.5	13.3	1	1	0	9.3	0	25	1	518823	338	7.51e-05	43.7918	45.6934	-283	24.3923	27.7235	30.5553	32.7092	35.4472	37.6651	40.3262	42.3685	20.3167	45.0791	47.4239	49.1255	51.537	53.3171	55.5527	57.8571	60.4991	64.3949	69.5424	16.4183	32.7092	45.0791	55.5527	74.0035	48.027	621	38.949	388.875	518824
214	1	40	1	1210	43.7	13.6	13	1	1	0	4	0	24	1	15504	81	-3.75e-07	49.5332	49.8184	-22	42.0197	43.067	44.7917	46.014	46.3783	47.1074	47.831	48.9594	38.8093	49.6861	49.9968	51.1024	51.8413	53.0409	53.8891	55.1931	56.9612	58.9228	61.1741	32.921	46.014	49.6861	53.8891	63.2741	50.1534	103	-0.00581918	61.8299	15505
215	1	73	1	855.4	33.2	17.7	12.8	2	1	0	7.8	0	24	1	248098	112	-2.67e-05	60.0293	59.6758	-78	50.3139	52.3743	53.4347	55.0498	55.8585	56.6328	58.1204	58.8535	47.4831	59.5883	61.0766	61.8421	62.6237	64.1946	65.0774	66.8272	67.9869	70.2057	73.2622	44.6105	55.0498	59.5883	65.0774	76.1644	60.6077	190	-6.61965	69.7702	248100
216	1	51	1	1.9	40.6	9.1	13.1	1	1	0	1.7	0	23	1	5703	90	2.42e-07	67.065	70.5352	-212	56.2444	60.0168	63.0486	64.4306	66.2877	67.6105	68.6058	69.5817	46.1538	70.2587	70.7592	71.3979	72.4154	73.47	74.7143	75.9153	76.5453	77.439	79.7416	30.384	64.4306	70.2587	74.7143	81.6091	68.9772	302	0.00137765	260.137	5704
217	1	56	0	1210	40.7	10.2	14.5	1	1	0	5.4	0	23	1	29791	87	5.15e-07	56.1695	56.4316	-246	46.705	48.7567	50.451	52.0816	52.8645	54.024	55.3795	56.2307	42.6766	56.875	57.924	59.158	60.418	61.3872	62.1085	63.4933	65.1414	66.2197	69.1749	35.9375	52.0816	56.875	62.1085	70.963	57.2501	333	0.0153306	122.561	29792
218	1	53	1	1210	29.5	16.8	14.2	2	1	0	15.2	0	23	1	1200000	105	0.00035394	38.8897	39.4238	-290	25.8798	28.7115	31.1623	32.5564	33.7386	35.6171	36.6315	38.1435	22.2649	39.3775	40.5305	42.1666	43.2298	45.1294	46.3017	48.3766	50.1699	52.3746	55.7234	19.0963	32.5564	39.3775	46.3017	58.7812	41.0557	395	424.75	173.16	1200000
219	0	65	0	505.9	44.7	20.1	13.1	1	1	0	4.3	0	23	1	23815	88	1.62e-05	60.6973	61.9004	-73	53.1966	55.1975	56.76	58.1307	58.7292	59.8895	61.0164	61.4345	47.7789	61.8481	62.8846	63.2638	63.6686	64.7344	65.2327	66.4361	67.1713	68.8932	72.1874	36.8633	58.1307	61.8481	65.2327	75.2651	61.521	161	0.384658	100.681	23816
220	1	49	1	5.7	42.9	18	13.7	1	1	0	6.1	0	22	1	107397	177	1.91e-05	65.6736	65.9258	-65	54.1688	57.2046	58.8614	60.1839	61.3962	62.4901	63.5219	64.5196	50.8067	65.4689	66.4602	67.46	68.4925	69.5886	70.7549	72.0744	74.6877	76.8458	80.3241	47.6222	60.1839	65.4689	70.7549	84.0555	66.4237	242	2.05448	99.0832	107398
221	1	57	1	1210	43.9	16.5	13.5	1	2	1	14	0	22	1	879303	371	-0.000137054	59.3577	58.2773	-75	34.0193	38.5364	42.446	45.2131	48.5709	50.8759	53.9619	56.0971	27.3569	58.2179	61.2277	63.4321	65.7167	69.0406	71.7609	75.7385	79.4292	85.1473	94.6141	21.5468	45.2131	58.2179	71.7609	102.677	62.9351	446	-120.512	437.492	879304
222	1	42	1	1210	29.7	17.6	13.9	2	1	0	17.9	0	22	1	2160000	143	-2.91e-05	43.4126	43.2695	-279	22.6594	24.8439	27.4115	29.9277	32.7581	35.9219	38.2142	41.1994	19.5802	43.2161	45.9813	47.8625	50.4401	52.6197	55.3194	57.7474	60.8833	64.8583	70.4244	17.8311	29.9277	43.2161	55.3194	75.6809	46.5164	422	-62.8158	279.119	2160000
223	1	64	0	1.5	37.6	15.6	12.8	1	1	0	11.1	0	21	1	681224	131	-4.27e-05	55.3097	55.5605	-244	39.4	42.884	45.6655	48.6757	50.2282	52.1904	53.3294	55.1163	33.6455	56.1448	57.884	58.8944	60.6152	61.7381	63.6156	64.9196	67.2188	70.3402	74.4074	28.1423	48.6757	56.1448	63.6156	78.0091	56.9081	375	-29.1146	179.372	681225
224	1	52	1	3.4	38.7	16.9	14.7	1	1	0	3.7	1	21	1	34399	130	6.13e-06	64.7434	64.2383	19	54.1189	56.1464	57.8924	59.0337	60.1308	61.194	62.2777	63.3711	49.7859	64.4599	65.5839	66.7558	67.9376	69.6892	70.9441	72.8317	74.8048	76.999	80.2122	43.7255	59.0337	64.4599	70.9441	83.0481	65.4651	111	0.210703	93.9762	34400
225	0	69	1	754.3	41.3	22.5	13.4	1	1	0	5.1	0	21	1	70807	185	-6.41e-05	71.6811	76.1035	-346	52.879	59.5707	63.5195	66.4433	68.8618	70.9204	72.8433	74.103	35.8038	75.4141	77.1542	78.9396	80.8516	82.9421	85.1879	87.6946	90.6471	94.3373	99.7822	9.77204	66.4433	75.4141	85.1879	104.473	78.478	531	-4.53974	1020.61	70808
226	1	43	1	27.6	28.6	13.7	16.3	2	1	0	5.3	1	21	1	69187	121	-7.11e-06	74.1515	76.8066	8	55.1789	59.8639	63.9079	66.6674	68.7576	71.2007	73.0852	74.8703	47.7731	76.5831	78.2046	79.3382	80.9262	82.052	83.6958	84.9403	87.2724	89.866	93.083	39.887	66.6674	76.5831	83.6958	97.0282	75.475	113	-0.491991	198.027	69190
227	1	65	1	2.9	43.4	15.3	15	1	2	1	5.6	0	20	1	15815	78	-3.35e-07	58.2458	58.957	23	50.128	52.8705	54.8819	55.8213	56.9961	57.2188	58.0364	58.8471	42.0084	59.0436	59.8382	60.0178	61.1182	61.9202	62.1245	62.9688	64.1924	65.8604	68.1259	37.1169	55.8213	59.0436	62.1245	69.9938	58.6957	55	-0.00530036	52.6164	15816
228	1	54	0	429.7	37.8	13.8	14.6	1	1	0	7.2	0	20	1	268507	83	-3.01e-05	46.9659	48.6348	-262	30.8492	34.5661	37.2874	40.297	42.4115	44.4552	46.024	48.0827	23.9326	49.0748	50.7031	51.6051	52.9828	54.7281	55.6441	57.1852	59.1844	61.3146	64.7601	14.2775	40.297	49.0748	55.6441	67.8376	49.0268	345	-8.08818	197.829	268510
229	1	40	1	1210	40.6	12.4	13.4	1	1	0	10.4	1	20	1	510539	107	5.35e-05	60.3945	60.709	-66	48.1981	51.4218	53.4649	55.2409	56.2046	57.7403	58.543	59.9832	43.5239	60.7288	62.1482	62.894	64.3343	65.8081	66.6642	68.2962	70.1155	72.2465	75.1278	37.7543	55.2409	60.7288	66.6642	78.5076	61.2442	173	27.31	103.366	510540
230	1	36	1	1174	38.3	7.6	15	1	1	0	1.5	0	19	1	2954	132	-2e-07	99.8406	102.867	30	76.1816	81.289	84.7688	88.1663	91.8031	94.3473	97.4111	99.8396	67.7789	102.819	105.005	107.884	109.971	112.097	114.099	115.535	117.014	119.736	122.743	59.0262	88.1663	102.819	114.099	124.204	101.346	102	-0.000589624	302.902	2955
231	0	45	0	1210	27.3	4	15.1	2	1	0	5.9	0	19	1	68975	163	1.27e-05	91.5173	94.6562	-269	77.4512	82.2661	84.6666	86.4176	88.6591	89.9118	91.0431	92.119	68.1979	93.9606	94.9268	95.9136	96.9304	98.7515	100.026	101.415	103.905	106.183	110.32	57.6667	86.4176	93.9606	100.026	113.466	93.4033	432	0.877229	348.748	68976
232	1	58	1	444.3	35.2	26.1	15.7	1	1	0	1.8	0	19	1	7302	78	1.3e-06	57.52	58.043	30	48.8409	50.1849	51.1704	52.7496	54.0004	54.9338	55.8547	57.0503	46.9503	57.9272	58.8255	59.0962	59.9866	61.1842	62.1096	63.067	64.9837	66.09	68.9758	43.9356	52.7496	57.9272	62.1096	71.0344	57.938	48	0.00947573	48.2584	7304
233	1	39	1	827.9	40.5	10.4	14.7	1	1	0	4.8	0	19	1	48903	100	-2.43e-05	42.4989	47.3066	-291	36.1821	39.5894	41.9351	42.9857	43.8752	44.628	45.638	46.7268	18.3939	47.3508	47.9748	49.1766	50.0758	50.7814	51.8978	53.0393	53.8146	55.2077	56.8166	-31.7003	42.9857	47.3508	51.8978	58.4384	50.3375	391	-1.18736	727.716	48904
234	1	62	1	6	44	13.2	13.8	1	1	0	2.4	0	19	1	2947	100	-6.03e-08	71.213	70.8984	38	58.1256	61.171	63.1559	64.9358	65.8611	67.1676	68.7674	70.0632	54.9969	70.9592	72.6836	74.0207	75.2964	76.9812	77.9224	79.7855	81.1816	83.1139	86.7278	52.8647	64.9358	70.9592	77.9224	88.8888	71.8446	62	-0.00017763	90.3537	2948
235	1	44	1	481	44.5	12.2	13.5	1	1	0	1.8	1	19	1	2114	61	-6.07e-07	40.8099	41.9883	-1	31.9648	33.9927	35.0614	36.8438	38.0686	39.0109	39.9715	40.9414	26.9759	41.8816	42.0985	43.0403	43.979	44.9406	46.1539	47.1806	48.933	50.05	52.7923	18.9974	36.8438	41.8816	46.1539	54.1456	41.6744	62	-0.00128472	71.3016	2115
236	1	53	1	17.8	44	12.9	13.9	1	1	0	5.5	0	18	1	96099	134	1.09e-05	53.9489	55.2715	-39	43.7414	46.1083	47.9771	49.6272	51.1069	51.8097	53.1371	53.7607	39.0869	55.0299	55.6112	56.2149	57.5145	58.1702	59.5369	60.3104	61.8968	63.0262	66.2357	34.0629	49.6272	55.0299	59.5369	68.7561	54.6735	173	1.04481	78.709	96100
237	1	68	1	2.2	41.7	9.8	13.3	1	2	1	3.9	0	18	1	49607	147	1.07e-05	73.6533	75.3789	-239	66.9531	68.8649	69.7545	70.9162	71.8843	72.4558	73.0273	73.9856	64.3357	74.8242	75.349	75.8739	76.7203	77.7792	78.4508	79.1223	80.7641	81.9644	84.6037	60.5017	70.9162	74.8242	78.4508	86.8841	74.9687	386	0.531856	195.492	49608
238	1	60	1	75.4	33.5	6.6	14.2	2	1	0	8.3	0	18	1	215591	136	-4.56e-05	45.1799	47.5645	-251	33.5523	37.0573	39.4043	41.4531	42.9069	44.2063	44.994	46.1442	28.948	47.1477	47.8031	48.5973	49.8757	50.5971	51.3185	52.9359	53.9941	55.9952	58.4617	25.7136	41.4531	47.1477	51.3185	60.4073	47.1669	387	-9.82806	183.493	215592
239	1	49	1	2.2	41.5	11.4	13.5	1	1	0	10	0	18	1	382613	102	7.17e-05	44.8806	46.1543	-251	32.4369	36.1138	38.4212	40.3674	41.442	42.9007	43.6526	44.6619	28.1417	46.0109	47.0882	47.7392	48.5698	49.9332	51.1983	52.0454	53.691	55.0386	58.6478	24.6954	40.3674	46.0109	51.1983	61.5403	46.0256	353	27.4147	104.083	382615
240	1	62	1	1210	33.2	27.1	13.8	2	1	0	6.7	0	18	1	188729	187	-2.13e-05	46.3644	47.0781	-173	38.4928	40.7721	41.7647	43.0661	44.4302	45.3021	45.8724	46.4984	34.1255	47.5364	48.1722	48.6838	49.2042	50.2801	51.4418	52.3824	53.0991	54.4794	56.0184	27.7263	43.0661	47.5364	51.4418	57.9802	47.1217	360	-4.01322	70.8047	188730
241	1	48	1	11.3	38.2	14	14.6	1	1	0	4.3	0	18	1	41754	103	1.96e-05	57.767	59.875	-217	44.5189	48.2766	50.5278	53.1155	54.2703	56.3181	58.0771	58.879	38.5999	60.1047	61.6665	63.1129	63.9413	65.3314	67.2119	68.6385	70.2363	72.8834	75.6288	25.4551	53.1155	60.1047	67.2119	78.6487	60.7258	320	0.817455	350.592	41755
242	1	53	1	738.1	46	23	13.5	1	1	1	2.1	0	18	1	4267	93	-3.76e-06	45.074	60.498	-294	-7.94502	14.399	33.1728	44.1261	49.9996	53.8514	56.2809	58.4864	-48.0056	60.5254	62.7091	63.9962	66.1602	67.4402	69.37	70.8808	72.8331	75.5638	79.215	-93.4422	44.1261	60.5254	69.37	82.0906	64.8695	387	-0.0160489	2176.39	4268
243	1	57	1	1210	38	9.3	15.3	1	1	0	14.7	0	18	1	960589	139	0.000280459	56.7785	56.9844	-93	34.8942	39.1179	43.2725	45.9395	48.2301	50.2591	53.0686	54.9155	28.459	56.733	58.5766	60.4491	63.2934	65.3583	67.6104	70.094	74.0037	77.9673	85.2575	24.8322	45.9395	56.733	67.6104	92.108	59.3509	232	269.406	298.729	960590
244	0	60	1	1020	41.1	12	13.7	1	1	0	1.9	0	17	1	4408	166	5.99e-07	119.939	122.23	37	91.0925	96.4081	100.531	104.55	109.12	112.158	115.787	119.017	85.1269	122.515	125.8	128.355	131.19	133.582	135.684	137.718	140.791	144.815	150.712	80.0091	104.55	122.515	135.684	155.273	121.696	129	0.00263997	424.66	4409
245	0	64	1	1210	35.9	15.9	14.1	1	1	0	7.1	1	17	1	247888	120	0.000192513	60.9655	63.8613	-309	49.983	53.8114	55.7894	58.1723	59.4472	60.5964	61.6963	62.7506	37.9194	64.5818	65.7338	66.8657	68.0485	70.2291	71.6787	73.5562	76.1009	79.1847	83.6045	-11.5997	58.1723	64.5818	71.6787	87.6725	66.8311	429	47.7219	749.615	247890
246	1	63	0	479	37.3	9.1	13.6	1	1	0	3.8	1	17	1	28591	104	-2.1e-06	78.2459	79.0156	34	65.3861	67.9313	70.0086	71.9832	73.0947	74.9444	76.3537	78.1137	62.0154	79.0613	79.9711	81.6918	82.9807	83.8448	85.1138	85.9996	87.813	89.8062	92.2034	59.8086	71.9832	79.0613	85.1138	94.7561	78.7929	70	-0.0601273	85.893	28592
247	1	61	0	4.5	41	10.8	12.3	1	1	0	3.3	1	16	1	27985	73	4.2e-05	40.9012	44.9629	-188	22.6621	28.2991	32.2579	35.3141	37.8313	40.0266	41.9662	43.7338	12.4322	45.2381	46.7077	48.124	49.5008	50.801	52.1455	53.6085	55.3766	57.4341	60.5144	-7.00665	35.3141	45.2381	52.1455	62.9529	45.8543	261	1.17668	429.704	27986
248	1	68	1	11.3	43.7	15	13.4	1	1	0	6.8	0	16	1	151248	106	0.000144594	55.1393	59.7734	-138	29.9904	37.6683	43.2949	48.2798	51.4075	53.9221	56.0626	57.8706	17.5984	59.5281	61.0806	62.6103	64.1347	66.5515	68.0086	69.5742	71.2155	73.1944	76.0544	7.34828	48.2798	59.5281	68.0086	78.6004	58.2856	244	21.8699	356.873	151250
249	1	64	1	26.3	42.5	15.9	13.7	1	1	0	5.5	0	16	1	84134	91	1.43e-05	48.5477	50.3203	-73	36.3861	39.9975	42.0913	43.8185	45.3524	46.1342	47.4781	48.7792	29.3809	50.0573	50.7213	52.0301	52.7465	54.1474	54.9832	56.502	58.1358	59.9259	62.1477	22.661	43.8185	50.0573	54.9832	64.7469	49.6218	164	1.20257	105.441	84135
250	0	43	1	1210	41.3	11.6	12.4	1	1	0	7.6	0	16	1	183739	148	-1.44e-05	52.0214	57.9062	-348	41.2459	45.2567	47.7997	49.7253	51.3532	52.7785	55.0264	56.1926	32.71	57.3346	58.4338	59.5288	60.6211	61.7788	62.975	64.2908	65.7734	67.56	70.1234	-6.59024	49.7253	57.3346	62.975	72.4835	59.8897	496	-2.65108	880.553	183740
251	1	37	1	1210	41.4	15.4	13.4	1	1	0	16.5	1	16	1	1800000	154	-0.000515266	46.4619	49.7031	-446	36.6781	39.6504	42.4697	44.3028	45.3873	46.4867	47.6281	48.7291	30.0023	49.6768	50.6246	51.3413	51.9751	52.6089	53.2644	54.4743	55.7364	57.4652	59.5106	18.5514	44.3028	49.6768	53.2644	61.3874	50.1728	600	-929.246	358.604	1800000
252	0	68	1	1212	46.3	19.8	20.8	2	1	0	3.6	1	15	1	26955	83	-2.8e-07	63.8764	64.0332	25	57.7494	58.8144	60.1051	61.019	61.252	62.1139	62.9704	63.1729	55.0483	64.0229	64.8733	65.0791	65.9463	66.8266	67.0774	68.0071	68.9686	70.0304	72.2672	52.128	61.019	64.0229	67.0774	74.0942	64.1115	58	-0.00755864	30.0952	26957
253	1	65	0	219.1	36.5	7.3	14.1	1	1	0	6.9	0	15	1	180419	90	-9.89e-06	41.6053	41.3496	-347	29.2311	32.3313	33.9452	35.3217	36.5255	38.2597	39.601	40.6686	24.0453	41.7291	43.3744	44.749	45.8971	47.1312	48.5642	51.0142	52.9057	56.2984	61.276	16.462	35.3217	41.7291	48.5642	64.7106	44.1263	437	-1.78415	216.13	180420
254	0	67	1	1210	39.4	6.1	12.9	1	1	0	6.7	0	15	1	182639	137	-8.86e-06	56.5307	55.7305	-53	42.4982	45.4333	46.9429	48.906	50.0107	51.7862	52.7928	54.5451	35.7895	55.5763	57.3771	58.5384	60.6343	62.8873	64.6524	68.1462	71.1483	74.5325	79.0939	26.6174	48.906	55.5763	64.6524	83.7905	58.2742	190	-1.6179	200.156	182640
255	1	50	1	4	40.9	18.4	12.9	1	1	0	4.6	0	15	1	110015	134	-1.2e-05	64.1927	66.2812	-42	46.6504	51.1267	53.9787	57.061	58.5499	60.6514	62.6408	64.5335	38.9056	66.3868	68.1662	69.2206	70.9692	72.0117	73.7799	75.6205	77.6086	79.9101	82.9176	32.9649	57.061	66.3868	73.7799	86.1613	65.7659	176	-1.32186	204.459	110016
256	1	63	1	128.3	37.6	6.7	12.5	1	2	1	5.5	0	15	1	24117	69	-5.8e-05	34.5286	47.2148	-269	1.22515	27.8183	35.708	38.9078	40.9146	42.9594	44.3918	45.3418	-51.5484	46.9016	48.1093	48.7495	49.5981	50.8989	52.0226	52.7811	54.0328	55.9286	57.4794	-106.427	38.9078	46.9016	52.0226	59.6675	52.9464	338	-1.39876	1611.1	24120
257	1	57	1	557.4	42.1	7.1	12.4	1	1	0	7	1	15	1	168389	70	5.9e-05	43.4801	46.3984	-158	32.2599	36.0196	39.0784	40.6341	41.8651	42.9102	43.8457	44.7178	20.0838	46.4399	47.2439	48.0309	48.811	49.5935	50.4001	51.2914	52.3429	54.4955	56.213	6.87933	40.6341	46.4399	50.4001	57.6594	45.2774	228	9.93132	159.52	168390
258	1	61	1	21.4	39.5	17.4	13.1	1	1	0	4.8	1	15	1	69328	113	1.12e-05	67.252	69.0996	-134	46.7596	51.379	54.7049	57.5411	60.9385	63.0721	65.1453	67.2299	38.3546	69.2651	71.2272	73.2015	75.2048	77.2779	79.3736	81.5828	84.0375	88.0445	92.6487	20.9866	57.5411	69.2651	79.3736	96.3783	69.8614	247	0.776367	357.781	69330
259	0	65	1	178.9	42.5	8.5	12.5	1	2	1	5.7	0	15	1	93194	89	1.2e-05	41.9937	40.9336	-125	28.844	30.6073	32.0844	34.2644	35.4566	36.6063	37.7102	39.6636	24.9632	40.8492	42.1399	44.3805	45.909	47.5676	50.2194	52.197	55.2688	57.8085	62.2365	20.372	34.2644	40.8492	50.2194	65.9313	43.7224	214	1.11872	148.182	93195
260	1	45	1	1210	37.4	21.8	14	1	1	0	9.1	1	15	1	560589	101	0.00010506	37.3166	38.9316	-196	25.8805	28.3678	29.9204	31.8238	33.575	35.0319	35.7847	36.988	19.2747	38.388	39.7482	41.0771	42.4263	43.4228	44.1614	45.8548	47.7823	50.0743	52.5175	6.5132	31.8238	38.388	44.1614	55.4825	39.096	297	58.8957	135.971	560590
261	1	52	1	101.9	34	5.7	14.8	2	1	0	8.9	0	14	1	159329	110	-0.000307808	50.2114	62.5742	-316	24.1807	33.7575	39.9679	45.1736	49.9519	54.3491	58.0903	60.847	-33.0174	63.1885	64.8075	67.1303	68.5302	69.881	72.0903	73.5008	75.0455	77.7536	80.6514	-97.6287	45.1736	63.1885	72.0903	83.4483	67.082	426	-49.0431	1978.8	159330
262	1	32	1	30.7	36.4	15.7	14.2	1	2	1	12.6	0	14	1	1220000	181	0.00117642	44.8522	47.7109	-303	22.7973	26.8499	30.7084	34.5664	38.0322	41.0534	44.5248	46.7377	20.18	48.6199	50.2738	51.7872	53.2359	54.6762	56.1864	57.8729	60.8027	63.2784	66.9362	18.0508	34.5664	48.6199	56.1864	70.2137	48.8716	484	1433.25	376.711	1220000
263	1	62	1	3.3	36.4	9.2	14.1	1	1	0	5.1	0	14	1	84967	70	7.96e-05	42.8855	51.0156	-290	36.321	41.8468	43.8018	45.3695	46.58	48.1313	49.1612	49.737	-2.69054	50.3131	51.2928	52.0023	52.5039	53.0056	53.9577	55.1269	56.2313	57.0629	59.0042	-64.7933	45.3695	50.3131	53.9577	60.0472	53.9618	360	6.75939	1072.71	84968
264	1	48	1	3.1	39.4	7.6	12.1	1	1	0	4.4	1	13	1	23575	83	5.67e-07	60.5378	61.1152	24	52.1514	54.0246	55.1098	56.7555	57.7118	57.9871	58.9025	60.1297	49.2028	61.0246	61.2683	62.1777	63.1068	64.0512	65.0209	66.0247	67.0784	68.8496	70.7863	45.9277	56.7555	61.0246	65.0209	72.2675	60.8997	59	0.0133791	43.9444	23576
265	1	58	1	7.8	40.1	14.6	14	1	1	0	3.8	1	13	1	25268	77	4.52e-05	50.5113	56.4746	-262	37.0795	43.3702	47.7313	50.165	52.2072	53.1889	54.7295	55.9292	24.5869	56.558	57.2309	58.4157	59.599	60.3161	60.9463	62.1094	63.5943	64.6744	66.9195	-21.1525	50.165	56.558	60.9463	68.5435	57.8141	339	1.14227	791.084	25272
266	1	71	1	2.9	42.6	9.5	13.5	1	2	1	5.9	0	13	1	47684	89	2.25e-05	47.0646	47.9102	-45	33.0825	35.6353	37.8874	39.9958	42.0159	43.4502	44.8713	46.8016	27.9272	48.1564	50.0033	51.2799	53.0532	54.2947	55.5548	56.8521	58.7322	60.7701	63.2211	21.2276	39.9958	48.1564	55.5548	65.9916	48.5485	134	1.07223	141.882	47685
267	0	40	1	1210	39.4	15.2	12.7	1	1	0	11.6	0	13	1	1200000	455	0.000992894	52.5606	53.498	-298	27.0492	32.8201	37.4579	41.0443	44.0447	46.6231	48.9236	51.0487	21.784	53.6512	56.088	58.077	60.1418	62.2953	64.6091	67.2697	70.6357	75.2374	83.6597	18.3068	41.0443	53.6512	64.6091	93.022	57.3426	753	1191.73	525.558	1200000
268	1	68	0	2	38.7	21.4	14.4	1	1	0	3.2	0	13	1	22135	78	1.19e-05	57.3456	61.9629	-313	51.612	53.9903	55.3755	56.9657	57.8139	59.039	60.0656	60.7584	46.5592	61.6409	62.7879	63.3672	63.9465	64.8365	65.9538	66.6765	67.5207	69.0888	70.224	5.76937	56.9657	61.6409	65.9538	71.9352	63.5829	391	0.264142	754.278	22144
269	0	55	1	2.2	46.5	19.8	12.5	1	2	1	4.6	0	12	1	41419	128	9.92e-06	66.1849	66.25	25	47.1221	50.2067	53.0523	55.2224	57.3487	59.4358	62.0339	64.0681	43.0982	66.0944	68.1404	70.1603	72.2482	74.4297	77.241	80.1154	83.2177	87.0708	92.0093	39.4738	55.2224	66.0944	77.241	95.3848	67.8503	103	0.410866	223.22	41420
270	0	48	1	57.4	40	17.7	12.4	1	2	1	3.6	1	12	1	30995	90	-4.63e-06	53.3665	53.6367	-124	35.247	37.7168	40.8786	43.0634	45.9866	47.8432	50.5237	52.2879	31.4394	54.0463	56.5086	58.1173	60.4337	61.8615	63.3483	65.7408	67.3438	70.1108	72.7577	29.2873	43.0634	54.0463	63.3483	75.837	54.9643	214	-0.143664	173.086	30998
271	1	63	1	98.6	38.1	19.4	14.1	1	1	0	7.4	0	12	1	209559	128	7.98e-06	62.2093	63.4941	-175	44.1644	49.166	52.216	55.3661	57.4557	59.0173	61.0424	62.9204	36.6051	63.8188	65.297	67.002	68.6682	69.6015	70.9891	73.0015	75.375	77.2508	81.8013	31.0287	55.3661	63.8188	70.9891	84.7989	63.7755	303	1.67331	197.322	209560
272	0	49	1	1210	42.5	9.3	12.4	1	1	0	4.7	0	12	1	47423	145	-1.32e-05	49.8899	50.4453	-219	33.6539	37.4574	40.1464	42.4537	43.8589	46.2768	47.8406	49.8549	26.4622	51.1069	53.506	54.9811	56.8807	58.1515	60.4185	63.2967	66.1096	70.0784	77.0839	-5.86198	42.4537	51.1069	60.4185	84.5449	54.6579	364	-0.628233	498.485	47424
273	1	59	0	19	39.7	10.4	14.3	1	1	0	2.8	1	12	1	10615	96	1.1e-06	67.8307	66.9375	47	57.1976	58.9204	60.1683	61.0026	62.2302	63.8385	65.0802	66.299	54.9633	67.1146	69.0918	69.924	71.1351	72.3745	74.0168	75.3342	77.0758	79.0187	81.9908	54.0405	61.0026	67.1146	74.0168	84.803	68.3516	49	0.0117051	70.9395	10616
274	1	52	1	934.1	38.5	13.8	14.1	1	2	1	7.4	0	12	1	64029	99	2.06e-05	49.1816	51.7227	-395	36.0519	39.5068	41.941	44.5726	46.2064	47.546	48.82	50.031	28.4829	51.2256	52.3961	53.5536	54.7169	56.0002	57.3514	58.8331	60.7011	63.1126	66.4384	17.0785	44.5726	51.2256	57.3514	69.4025	51.9877	494	1.32029	283.895	64030
275	0	61	0	2.8	39.2	13.6	13.6	1	1	0	6.4	0	11	1	171295	109	-1.57e-05	66.6239	70.5859	-487	49.9313	54.7857	58.5235	61.0132	63.5985	65.3925	66.6383	68.1463	39.6547	69.7911	71.3889	72.6144	73.7311	75.362	77.3765	79.4008	81.1825	84.3386	87.6215	28.1441	61.0132	69.7911	77.3765	90.3584	70.9847	596	-2.69055	600.076	171296
276	1	61	1	8.9	34.4	5.3	14	2	1	0	4.6	0	11	1	12928	93	-4.91e-07	69.9168	68.8418	19	59.0406	61.0206	63.0268	64.1834	64.9244	66.0249	67.1398	68.2489	52.9903	68.9989	70.8639	72.0542	72.9488	74.9781	76.715	78.8498	80.7688	83.0887	85.8337	48.7414	64.1834	68.9989	76.715	87.1806	70.6064	74	-0.00635347	96.9093	12930
277	1	65	1	62.5	44.2	7.2	13.9	1	1	0	2.4	0	11	1	7359	79	-5.43e-07	46.6351	46.8496	-14	35.8848	38.2483	40.0316	42.0575	42.8832	44.0183	45.117	46.1508	31.8295	46.8264	47.8948	48.9641	50.0524	50.8184	51.9846	53.9662	55.0028	57.1941	60.8406	27.806	42.0575	46.8264	51.9846	62.7914	47.4802	93	-0.00399637	79.5393	7360
278	0	61	1	126.2	36.5	5.8	13.9	1	1	0	3.3	1	11	1	15047	97	1.92e-06	70.2249	71.9258	-1	60.0178	63.0007	64.9289	66.3078	68.0131	68.869	70.0579	71.2067	52.1922	71.9422	73.0381	73.7395	74.8311	75.1587	76.2674	77.0328	78.6331	79.9296	81.808	42.6631	66.3078	71.9422	76.2674	83.9939	70.9325	98	0.0289593	99.8836	15048
279	1	74	1	1210	35.7	9.2	13.8	1	1	0	4.3	0	11	1	34231	90	-1.15e-05	48.4133	48.0469	-30	38.349	40.8494	42.0629	43.6198	45.0904	46.0313	46.936	47.8298	33.1758	48.2518	49.1607	50.1025	51.0648	53.0579	54.2158	55.9646	57.834	60.4301	63.9926	25.189	43.6198	48.2518	54.2158	66.8129	49.4788	120	-0.395207	104.306	34232
280	1	59	1	1.9	42.3	17.5	13.2	1	1	0	3.3	0	11	1	14529	209	-1.27e-06	72.7804	73.373	-28	63.4423	65.8022	67.2458	68.42	69.4578	70.3595	72.1221	72.9059	57.6644	73.6879	74.4881	75.2907	76.128	77.0593	78.0936	79.2744	80.7936	82.828	87.0334	48.3075	68.42	73.6879	78.0936	90.4662	73.6564	237	-0.0184358	128.283	14530
281	1	61	0	1210	31.4	23.9	14.8	2	1	0	5.6	1	11	1	74038	110	-2.01e-06	56.1286	56.0742	24	48.0811	50.0388	50.9839	52.2724	53.0793	53.8654	55.0695	55.3868	46.0813	56.1353	56.8824	57.6313	57.9682	59.1807	59.9943	60.868	62.2384	63.7748	66.1251	43.2399	52.2724	56.1353	59.9943	68.9286	56.5042	86	-0.148456	42.3094	74039
282	1	79	1	5.6	33.7	8.1	15.5	2	1	0	5.4	0	11	1	69968	86	0.000104876	17.3232	20.5938	-282	0.145532	3.60046	7.33827	9.91646	12.0108	13.9351	16.9946	18.7989	-12.5107	20.8739	23.175	25.3866	27.2918	30.3813	32.9798	35.6785	38.6669	42.5114	46.8831	-61.3543	9.91646	20.8739	32.9798	50.9069	35.1211	368	7.33808	933.396	69969
283	1	73	1	1.3	34.2	18.3	14.6	2	1	0	10.4	0	11	1	499589	145	7.54e-05	48.4137	53.9141	-379	30.3848	37.8344	42.1208	45.0979	47.3731	49.2976	50.9868	52.4839	19.6864	53.8836	55.2323	56.5311	57.5597	58.4434	59.5597	61.1517	63.0829	65.648	69.4205	-0.597185	45.0979	53.8836	59.5597	72.8948	55.8386	524	37.6714	774.061	499590
284	0	48	1	1.5	41.3	9.2	12.5	1	1	0	3	1	10	1	10863	110	-3.27e-05	62.7153	80.2637	-325	21.7426	62.3772	68.9606	71.7183	73.3085	74.7432	76.2307	78.5048	-90.7174	79.9238	81.4171	83.4019	84.6852	86.0131	88.2501	89.8332	91.7228	94.8681	97.7405	-169.503	71.7183	79.9238	88.2501	100.411	88.2783	435	-0.355259	3859.85	10864
285	1	67	0	4.6	43.1	9.6	13.8	1	1	0	8.1	1	10	1	215415	143	2.43e-05	45.8918	47.1934	-54	37.5062	40.126	41.3554	43.0348	43.7873	44.4541	45.0563	45.6241	32.972	46.9415	47.4786	48.0203	48.5797	49.9391	50.5853	51.3355	53.0058	54.2311	56.9734	26.8141	43.0348	46.9415	50.5853	58.9971	46.6469	197	5.24525	69.8773	215416
286	1	67	1	325.2	35.7	6.7	13.1	1	1	0	11.9	0	10	1	709823	109	0.000201246	48.0195	49.5098	-320	35.2292	38.8718	41.5179	43.3954	44.8293	46.9746	48.124	49.1942	28.703	50.202	51.139	52.1032	53.8174	54.7841	55.8142	56.944	59.1558	60.8759	64.3473	15.6077	43.3954	50.202	55.8142	66.6976	50.6747	429	142.849	262.052	709824
287	1	67	1	1210	31.5	17.2	14	2	1	0	15.8	0	9	1	1030000	92	-0.000548384	43.5797	45.5352	-274	33.8785	36.3596	38.4527	40.2312	42.0738	42.8924	43.9402	45.0558	29.392	45.6869	46.3801	47.5856	48.2668	48.9037	50.099	51.687	52.8075	54.516	56.7753	24.9996	40.2312	45.6869	50.099	58.9371	46.5906	366	-563.278	271.493	1030000
288	1	60	1	2.4	41	8.8	12.5	1	1	0	4.8	1	9	1	75462	79	1.52e-05	56.615	57.0723	-30	48.8155	50.9089	51.9005	52.7878	54.0379	54.8271	55.5852	55.9072	45.79	57.0714	57.8036	58.1059	59.2772	60.0442	60.8381	62.102	63.0394	64.085	66.675	42.9157	52.7878	57.0714	60.8381	68.2901	57.0089	109	1.14631	44.7533	75464
289	1	51	1	1210	39.3	10.9	12.4	1	1	0	8.7	1	9	1	314515	133	6.35e-05	63.4444	65.0508	-9	46.1414	50.9459	53.9066	56.5058	58.8008	60.9044	62.3379	63.6982	37.9548	65.0065	66.2667	67.5321	68.8134	70.1449	72.1294	73.6763	75.9748	78.0132	82.4085	31.6837	56.5058	65.0065	72.1294	86.1854	64.7725	142	19.975	170.285	314517
290	1	54	1	1210	35.4	9	13	1	2	1	10.2	0	9	1	550767	134	-8.44e-05	42.4963	44.75	-250	32.1227	34.5889	36.2556	38.2459	39.3389	41.0961	42.0314	43.3985	27.4093	44.5812	45.4539	47.0698	47.9554	49.2018	50.5637	51.6522	53.5589	55.5067	58.3967	21.4415	38.2459	44.5812	50.5637	60.7905	45.7914	384	-46.4921	290.914	550768
291	1	51	1	991.1	31.1	13.9	15.6	2	1	0	4.5	0	9	1	64398	72	7.97e-06	49.993	50.5195	-210	42.1953	44.2054	45.6921	46.8567	47.8331	48.6872	49.4739	50.1043	39.4062	50.4846	50.865	51.4628	52.3292	53.2626	54.2754	55.3763	56.7657	58.4437	60.7589	36.0381	46.8567	50.4846	54.2754	61.8341	50.7076	282	0.513445	71.9608	64400
292	1	55	1	23.8	40.8	13.5	14.2	1	1	0	3.5	0	9	1	23278	79	8.55e-07	50.7787	52.123	-20	42.8082	45.3323	47.0916	47.9082	49.0141	50.0721	50.3344	50.9819	37.8469	52.0112	52.2575	52.8854	53.9041	54.1823	54.8679	55.9746	57.1549	58.1018	60.9492	31.9282	47.9082	52.0112	54.8679	63.0042	51.4218	99	0.0198974	65.7288	23280
293	1	61	1	15	37.9	10.4	15.9	1	1	1	2.4	1	9	1	6494	86	7.63e-06	55.2508	60.9395	-243	50.0064	54.1562	55.5557	57.1723	58.0599	58.6032	59.2384	60.1515	14.3043	61.0173	61.89	62.7932	63.3282	63.8304	64.606	65.9936	67.2586	68.6427	71.9321	-35.7429	57.1723	61.0173	64.606	73.6162	62.7211	329	0.0495741	881.29	6496
294	1	59	1	2.6	37.1	10.8	13.4	1	1	0	5.2	1	8	1	33293	68	1.96e-06	40.5841	42.25	-60	28.3574	32.4319	35.2339	37.1159	38.3122	39.3921	40.4264	41.4101	21.1502	42.3656	43.3102	44.2454	45.1873	46.1512	47.1415	48.1849	49.3128	51.1509	54.0417	14.124	37.1159	42.3656	47.1415	56.3604	41.8564	128	0.0652082	104.889	33295
295	1	35	1	3.2	36.1	23.5	13.7	1	1	0	3.7	0	8	1	29899	81	2.74e-06	57.6959	60.2324	-136	43.5958	49.2521	51.9623	54.6271	55.9377	56.9872	57.872	59.5445	34.4713	60.3009	61.0185	61.7279	62.451	63.2441	64.9646	65.9069	67.0029	68.2595	71.0211	28.529	54.6271	60.3009	64.9646	72.7227	58.8952	217	0.0820308	139.829	29900
296	1	67	1	176.3	41.6	23.4	13.8	1	1	0	3.4	0	8	1	21103	86	-5.31e-06	56.5113	58.832	-44	47.0708	51.2908	53.3799	54.5589	55.5737	56.0094	56.8736	57.7324	34.8611	58.5923	58.961	59.8422	60.7345	61.6498	62.1239	63.1297	64.7674	66.0913	68.8502	20.108	54.5589	58.5923	62.1239	70.97	57.7499	130	-0.112095	141.529	21104
297	1	25	1	15.1	44	14.8	13.8	1	2	1	12.9	0	8	1	945929	230	-0.000114227	55.4893	57.7344	-274	34.5945	38.8737	43.3605	46.3842	49.0722	51.4942	53.7257	55.7503	29.0496	57.619	59.3916	61.1029	62.7758	64.4897	66.2901	68.2086	70.3337	72.8947	76.4966	25.2128	46.3842	57.619	66.2901	79.5749	57.4574	504	-108.05	222.29	945930
298	1	59	1	603.9	44.7	19.2	14.1	1	1	0	1.2	0	8	1	895	100	5.25e-08	74.6652	75.9766	15	61.1165	63.8463	65.6783	68.0013	69.1058	71.9592	73.0299	75.2093	55.9937	76.0905	77.2694	78.1044	79.7536	81.1396	82.8535	84.2057	86.1106	88.1278	90.989	43.2373	68.0013	76.0905	82.8535	93.8558	75.5977	85	4.7e-05	140.129	896
299	0	58	1	3.4	41.3	9.3	13.5	1	1	0	3.6	1	8	1	13824	111	3.29e-07	59.1557	60.0117	-3	40.0655	44.7146	47.8692	50.3923	52.7383	55.0363	56.7837	58.9714	31.906	60.2043	61.8275	63.915	65.5788	67.2703	69.0815	71.8421	73.9087	77.1017	81.968	22.0513	50.3923	60.2043	69.0815	86.0297	61.1565	114	0.00454185	240.714	13825
300	0	60	1	265.4	39.3	9	14.2	1	1	0	2.1	0	8	1	2288	80	-1.49e-07	56.924	57.0312	25	48.7635	50.1942	51.8887	52.8538	53.803	55.0093	55.2314	56.0973	46.0055	56.9792	57.8651	58.1116	59.0205	60.2607	61.2002	62.1592	63.7979	65.9608	68	43.0739	52.8538	56.9792	61.2002	71.0223	57.3418	55	-0.000341369	47.7425	2289
301	1	49	1	3.5	40.2	12.4	12.4	1	2	1	9.2	1	8	1	257569	168	1.62e-05	63.8858	66.3105	-99	45.4272	49.6679	53.4154	56.3565	58.7989	60.8833	62.729	64.389	37.6185	65.9355	67.4123	68.8787	70.1648	70.9389	72.5147	74.3417	76.4848	79.2841	83.4683	31.9308	56.3565	65.9355	72.5147	87.2578	65.3746	267	4.18295	192.449	257570
302	1	58	0	34.4	43.4	9.1	12.3	1	1	0	8.3	1	7	1	259911	113	-1.72e-06	41.7679	45.6387	-266	28.3125	31.8489	34.3747	35.9455	38.4502	39.9061	41.7112	43.0233	17.5316	44.9626	46.171	48.0805	49.2533	51.1493	52.3158	54.2793	55.9906	58.0501	61.315	-6.52276	35.9455	44.9626	52.3158	64.1919	46.8751	379	-0.44642	452.718	259912
303	1	62	1	11.1	37.9	18.7	15.7	1	1	0	6	1	7	1	156479	91	-3.17e-06	52.7342	54.3047	-153	44.7798	46.7972	48.2221	49.3345	51.2134	52.0369	52.8083	53.5211	40.2926	54.2293	54.9392	55.653	56.3722	57.124	57.9269	58.8021	59.7867	61.009	62.853	30.6525	49.3345	54.2293	57.9269	64.5427	53.5623	244	-0.495952	88.0217	156480
304	0	50	1	1210	36.2	16.6	14.5	1	1	0	2.7	0	7	1	29858	92	-1.47e-05	57.1783	55.8828	35	47.9873	49.1797	50.2618	50.9454	51.9795	53.0277	54.092	55.1682	46.1826	55.8918	56.9732	58.0534	59.1324	59.8609	61.0091	63.0174	64.8193	68.2624	74.0096	44.1251	50.9454	55.8918	61.0091	78.2833	57.7892	57	-0.43991	70.2286	29860
305	1	57	1	6.2	33.9	7.1	14.1	2	1	0	9.3	0	7	1	435899	108	-5.38e-05	53.3094	53.9258	-146	43.0059	45.7037	47.5692	49.0167	50.2694	51.3758	52.3848	53.337	38.133	54.2421	55.1303	56.0109	56.9068	57.8378	58.8225	59.8977	61.1414	62.7237	65.1133	32.693	49.0167	54.2421	58.8225	67.2849	54.0768	254	-23.467	82.409	435900
306	1	58	1	1210	49.4	8.5	13.2	1	1	0	2.6	0	7	1	8473	66	2.52e-06	40.7179	39.0586	21	30.976	32.0531	33.0967	33.8655	34.9084	35.9645	37.0183	38.0839	29.0306	39.1612	41.0432	41.8952	43.0114	44.9556	46.9239	48.1757	50.7891	53.047	56.1994	27.8881	33.8655	39.1612	46.9239	58.9463	41.6123	45	0.0213761	73.6324	8480
307	1	43	1	3	41.8	8.3	12	1	1	0	14.5	0	6	1	1110000	153	4.93e-05	57.416	58.0137	-224	44.7492	48.1078	50.4629	52.2234	53.6369	54.973	56.2926	57.1654	38.9318	58.7104	59.5318	60.4475	61.9017	62.7743	64.2168	65.4803	67.1611	68.8744	71.8772	32.6621	52.2234	58.7104	64.2168	75.5831	58.4944	377	54.7924	125.001	1110000
308	1	62	1	3.9	40.8	9.4	13.6	1	2	1	3.9	0	6	1	29750	75	8.65e-06	40.0873	39.9316	-30	21.2194	23.8795	26.0261	28.0896	30.1571	32.2595	34.8354	37.0837	17.1587	39.7497	42.0988	44.8773	48.006	50.3298	53.0977	55.7919	57.975	60.2221	64.1062	10.884	28.0896	39.7497	53.0977	66.3554	42.9903	105	0.257436	241.175	29752
309	1	61	1	1210	34.2	15.9	17.9	2	1	0	8.2	0	6	1	207579	67	-2.68e-05	37.1707	36.9707	-58	30.0589	31.9138	32.971	33.915	34.8011	35.1584	36.0004	36.8392	23.9259	37.1858	38.0421	38.9172	39.8186	40.7627	41.7762	42.8723	44.6033	47.095	50.0745	13.9942	33.915	37.1858	41.7762	52.2413	38.2224	125	-5.57065	79.2877	207580
310	1	46	1	110.7	30.4	17.8	12.9	2	1	0	6.1	0	6	1	113858	91	4.61e-05	50.1974	62.3008	-383	37.5994	44.5639	48.6096	51.7023	55.1731	57.345	59.1353	60.6553	8.31539	62.0202	63.2879	64.4452	66.0957	67.616	68.7077	69.9002	71.2249	72.8404	75.2112	-134.434	51.7023	62.0202	68.7077	77.2259	72.5812	474	5.25238	2748.26	113860
311	0	58	1	8.5	42.8	26.1	12.6	1	1	0	7	1	5	1	104375	132	4.28e-05	65.2902	67.8105	-181	53.6903	56.5194	59.1258	60.5653	62.0437	63.9311	65.7541	66.7763	39.8737	68.1268	69.8704	71.2176	72.0842	73.8371	75.75	77.4302	79.0392	82.0433	86.0242	3.87997	60.5653	68.1268	75.75	89.2232	68.8842	313	4.46937	482.219	104376
312	0	32	1	1210	42	12.1	12.9	1	1	0	3.1	0	5	1	19799	94	9.82e-07	71.3899	72.0898	-64	62.8989	65.1561	65.9666	67.2922	67.8855	69.0724	70.2421	70.76	60.0009	71.8698	72.3637	72.8562	73.9871	75.1591	75.7823	77.0838	78.5003	80.1164	82.9023	57.979	67.2922	71.8698	75.7823	84.8116	71.8121	158	0.0194359	60.4538	19800
313	0	63	1	1210	36.3	11.8	13.4	1	1	0	7.9	1	5	1	191574	120	-0.000142443	69.6748	70.7949	-307	51.0763	56.0926	59.8469	62.1549	64.8062	66.4336	67.879	70.1513	44.5383	71.5702	73.0173	75.3407	76.8992	78.739	81.0231	82.7828	85.58	88.1099	93.1714	37.8822	62.1549	71.5702	81.0231	97.5178	72.5934	427	-27.2886	415.222	191576
314	0	59	0	10.5	29.4	13.5	12.3	2	1	0	4.9	0	5	1	53736	77	1.09e-05	48.3391	51.6699	-316	31.5835	36.2116	40.0379	43.1263	45.7011	48.0331	49.4627	51.3133	21.0477	52.3625	54.0285	54.8626	55.6887	56.4878	57.5489	58.9367	59.8823	61.7153	63.3728	8.88128	43.1263	52.3625	57.5489	65.534	51.1353	393	0.584261	278.147	53740
315	1	49	1	1115	36.6	5.6	14.6	1	1	0	6.5	1	5	1	203889	131	0.000194307	61.8897	64.1445	-195	44.1616	49.5588	52.8845	56.0946	57.8697	60.2067	61.5984	62.8641	35.4212	64.623	65.5315	66.6308	68.2285	69.8491	70.7343	72.1582	74.3839	76.1861	80.0353	24.1587	56.0946	64.623	70.7343	84.6918	63.7172	326	39.6172	229.542	203890
316	1	70	0	110.3	39.4	13.3	13.5	1	2	1	9.8	0	5	1	35839	124	4.35e-05	57.0213	63.2617	-302	47.8123	53.4867	56.3799	57.8114	58.9872	60.8279	61.7307	62.6225	10.8407	63.4767	64.5865	66.0473	66.8985	67.793	68.7565	70.4591	71.8711	73.5127	77.0909	-43.5968	57.8114	63.4767	68.7565	80.6357	66.2661	426	1.55924	1139.77	35840
317	1	52	1	1210	33.1	17.4	15	2	1	0	7.3	1	5	1	230764	108	-6.06e-05	41.9348	44.2793	-267	27.4043	30.9282	33.9604	36.2456	38.4251	40.2149	41.443	42.7296	22.8294	44.0024	44.839	46.3111	47.9739	48.8883	50.2781	51.7001	53.6207	55.5759	59.6712	18.2329	36.2456	44.0024	50.2781	63.3591	45.2406	375	-13.9897	288.19	230765
318	1	56	1	445.6	35	12.1	13.2	1	1	0	4.4	0	5	1	52769	89	1.49e-05	64.7278	67.2617	-121	55.0405	59.125	61.0822	63.2395	64.1691	64.8907	65.5071	66.8825	48.0069	67.3467	67.8012	68.2332	68.674	69.1279	69.5962	70.0742	71.4607	72.1379	73.1221	39.306	63.2395	67.3467	69.5962	73.981	65.4293	210	0.784003	91.2997	52770
319	1	63	0	257.6	32.4	7.4	13.7	2	1	0	8.1	0	4	1	211735	167	-6.47e-05	46.2657	50.2617	-263	33.0983	39.2569	43.1691	45.0828	46.9149	48.3606	49.3146	50.0897	18.9353	50.8422	51.9992	53.0562	53.6969	54.3376	55.0378	55.7522	56.9354	58.4269	59.8103	-3.26878	45.0828	50.8422	55.0378	61.0063	50.9209	430	-13.6991	452.428	211736
320	1	56	1	855.1	12.9	20.4	24.3	2	1	0	5.9	0	4	1	147359	117	-3.9e-05	54.3413	53.8359	-23	41.7222	44.2256	46.3916	47.8366	49.1596	50.9412	52.1485	52.7983	37.7325	54.0025	55.1925	56.9319	58.1683	58.908	60.811	62.3046	64.5571	67.2261	71.7821	33.1259	47.8366	54.0025	60.811	76.098	55.3799	140	-5.75064	113.951	147360
321	1	58	1	34.3	33.7	14.5	13.9	2	1	0	11	0	4	1	385727	144	9.27e-05	74.1032	76.1328	-332	56.3933	61.3721	65.3842	67.949	69.783	71.3787	72.816	74.1784	47.1292	75.4974	76.7954	79.0429	80.4035	81.8121	83.3179	85.0018	86.9816	89.4777	94.3562	39.6218	67.949	75.4974	83.3179	98.091	75.8077	476	35.7637	255.522	385728
322	1	33	1	8.7	44.6	10.9	14.1	1	1	0	13	1	4	1	1220000	278	0.00157852	44.6062	48.7637	-289	22.8038	26.4385	30.6011	34.3484	38.4205	40.9045	43.8384	46.3947	20.006	48.6139	50.3296	51.5095	52.9244	54.5791	56.3133	58.2323	60.4588	62.5836	66.5204	18.1907	34.3484	48.6139	56.3133	70.195	48.8849	567	1927.3	400.016	1220000
323	0	41	1	1210	43.3	9.7	14	1	1	0	9.7	0	4	1	347804	173	9.11e-05	44.0396	44.5234	-287	28.1338	30.6761	33.6694	35.5143	37.1797	38.7161	40.3216	42.466	24.4221	43.842	45.2251	46.6534	48.1409	50.3688	52.3037	54.2337	56.9307	60.6009	65.6385	20.377	35.5143	43.842	52.3037	70.8278	46.1725	460	31.694	192.42	347805
324	1	52	1	2.7	40.7	13.1	13.8	1	1	0	5.4	0	4	1	17259	85	1.04e-06	62.7081	61.9238	40	55.9351	57.0583	58.0596	59.0059	59.9194	60.8103	61.0091	61.8784	53.957	62.0885	62.9573	63.8334	64.0579	64.9767	65.9246	66.9053	67.9462	69.7563	71.908	52.118	59.0059	62.0885	65.9246	73.9477	62.9431	45	0.0179065	29.5331	17260
325	0	59	1	1210	27.4	28.7	14.9	2	1	0	11.7	0	3	1	674319	199	0.000809969	41.0372	44.8223	-338	28.8988	31.681	33.8435	35.6757	37.3644	38.9843	40.5999	42.2164	24.08	43.8365	45.5296	47.3505	48.8798	50.3707	52.7289	55.4176	58.5438	62.6202	69.2398	-23.751	35.6757	43.8365	52.7289	74.5407	52.0805	537	546.178	1028.32	674320
326	1	71	1	1210	37.7	21.1	13.5	1	2	1	10.8	0	3	1	499848	123	8.8e-05	49.0049	49.8945	-271	37.9141	40.6373	43.0404	44.3698	45.4589	46.8466	48.0432	48.8214	34.4693	49.972	50.9953	51.6555	52.4371	53.7799	54.5436	55.3447	57.0768	58.305	61.0855	31.3926	44.3698	49.972	54.5436	63.757	49.9128	394	43.9995	89.8024	499849
327	1	56	1	1210	38.6	44.1	12.4	2	1	0	14.3	1	3	1	1160000	129	0.000588327	41.4294	44.9473	-324	31.5989	34.9	37.8837	39.4171	40.6705	41.6681	42.6015	43.4274	24.6036	44.4095	45.8717	46.6149	47.3581	48.1561	48.9809	49.9166	50.9521	53.2257	55.4378	14.3035	39.4171	44.4095	48.9809	57.5148	46.4373	453	683.033	440.026	1160000
328	1	61	1	1210	41.2	18.2	14.9	1	1	0	8.6	0	2	1	231588	145	2.19e-05	47.5168	46.8555	-5	33.9625	36.6825	39.0671	40.0895	42.166	42.9911	44.9453	46.2871	29.855	47.031	48.9525	49.7173	51.0943	52.4992	53.9947	56.1964	58.0111	60.8069	65.2247	26.0195	40.0895	47.031	53.9947	70.2772	48.7921	150	5.07656	122.816	231589
329	1	59	1	3.3	38	7.7	13.8	1	1	0	4.1	1	1	1	34252	110	-8.85e-06	82.4754	87.8711	32	52.979	61.8998	71.0439	75.7438	78.9633	81.885	84.1402	86.2199	46.2147	87.7801	89.2477	90.6737	92.0767	93.0399	94.0317	95.8863	96.9409	98.9456	101.151	41.2369	75.7438	87.7801	94.0317	102.263	84.1404	78	-0.303224	277.424	34256
[truncated: 1,153 more columns]
